# Supplementary material for: Sublithospheric diamond ages and the supercontinent cycle
Source: Nature. 2023 Oct 18;623(7988):752–6. doi: 10.1038/s41586-023-06662-9 (PMC10665200; doi:10.1038/s41586-023-06662-9)
Supplement: Supplementary file 2 — Supplementary Tables 1–9 and texts. [file 41586_2023_6662_MOESM2_ESM.xlsx]

## Sheet: Overview
	Overview supplementary data tables
	Table 1: Sample overview: diamond characteristics and mineral assemblage
	Table 2: FTIR spectra of new samples
	Table 3: Raman spectra of new samples
	Table 4: Trace elements of inclusions
	Table 5: Os-Sr-Nd-Pb isotope systematics
	Table 6: Re-Os data sulphide inclusion J1
	Table 7: Major element composition of sulphide J1
	Table 8: Re-Os model age - subduction model
	Table 9: Carbon residence time calculation

## Sheet: Supp Table 1
	Supplementary Table 1: Sample overview: diamond characteristics and mineral assemblage
	Location		Sample	Mineral assemblage	Ca-silicate Ti group	N (at. ppm)	δ13C (‰)	Crystallisation depth	References
	Brazil, South America
		Juina-5	Ju5-52	Ca(Si,Ti)O3, breyite + exsolved ZrO2, SiO2	high Ti	Type II	-25.3 to -20.5	>300 km, <660 km	1
		Juina-5	Ju5-104	breyite, Ca(Si,Ti)O3	high Ti	Type II	-5.1 to -4.5	>300 km, <660 km	1
		Collier-4	Col4 N-18	Ca(Si,Ti)O3, majorite (δ18O = +8.5 to +9.2)	high Ti	Type II	-10.0 to -9.6	~320-350 km (10.6-11.8 GPa)	2,3
		Collier-4	C4-3	breyite	high Ti	Type II	N/A	>300 km	4
		Collier-4	J1	Ca(Si,Ti)O3, majorite, pyrrhotite	high Ti	Type II	-14.7 to -12.7	>300 km	4
		Massinha alluvial	M-1	breyite, diopside, calcite + diopside + merwinite + Ol (Mg# = 85.4-89.9)*	low Ti	19	N/A	>300 km
		Rio Sorriso alluvial	Juina 3-1	fper, breyite	low Ti	40	N/A	>300 km	5
		Rio Sorriso alluvial	Juina 3-2	fper (Mg# = 83.5), breyite, former MgSi pvsk, Ol (Mg# = 89)	low Ti	228	N/A	~660 km	5
		Rio Sorriso alluvial	RS_122	fper, breyite	N/A	30	N/A	>300 km
		Rio Sorriso alluvial	RS_222	fper, breyite, larnite	N/A	87-97	N/A	>300 km
		Rio Sorriso alluvial	RS_223	fper, breyite, titanite, larnite	low Ti	16-158	N/A	>300 km
	Guinea, Africa
		Kankan alluvial	KK99	breyite, larnite, coesite	low Ti	0.2-37.4	+3.30 (core; where inclusion is)	>410 km	6,7
		Kankan alluvial	KK200	breyite, larnite, wustite, coesite, portlandite, Th-rich phase	low Ti	0-289	-5.15 to +2.50	300-360 km	6,8
	*9. Note: no pressure effect on the Raman shift has been taken into account.
	Ol = olivine, fper = ferropericlase

## Sheet: Supp Table 2
	Supplementary Table 2: FTIR spectra of new samples
	Results given in Supplementary Table 1
	C4-3			M-1			RS-122			RS-222a			RS-222b			RS-223a			RS-223c
	λ	absorption		λ	absorption		λ	absorption		λ	absorption		λ	absorption		λ	absorption		λ	absorption
	649.904	1.35156		649.904	1.15919		649.904	0.204613		649.904	1.27503		649.904	1.74062		649.904	0.500511		649.904	0.414894
	651.832	1.34565		651.832	1.15154		651.832	0.204718		651.832	1.26801		651.832	1.73683		651.832	0.499716		651.832	0.411538
	653.761	1.33898		653.761	1.15201		653.761	0.202889		653.761	1.26176		653.761	1.71778		653.761	0.500074		653.761	0.409187
	655.689	1.34		655.689	1.15151		655.689	0.202224		655.689	1.25753		655.689	1.6987		655.689	0.500863		655.689	0.406639
	657.618	1.33992		657.618	1.1517		657.618	0.202423		657.618	1.25501		657.618	1.68875		657.618	0.500746		657.618	0.405091
	659.547	1.33621		659.547	1.14468		659.547	0.201729		659.547	1.26154		659.547	1.67162		659.547	0.500197		659.547	0.405161
	661.475	1.33352		661.475	1.13814		661.475	0.199773		661.475	1.26183		661.475	1.66207		661.475	0.50027		661.475	0.404939
	663.404	1.33822		663.404	1.13109		663.404	0.200126		663.404	1.25242		663.404	1.66771		663.404	0.499976		663.404	0.404204
	665.332	1.33587		665.332	1.13786		665.332	0.201894		665.332	1.2465		665.332	1.69262		665.332	0.498665		665.332	0.403946
	667.26	1.33235		667.26	1.1725		667.26	0.208464		667.26	1.24972		667.26	1.69381		667.26	0.497758		667.26	0.402658
	669.189	1.33326		669.189	1.17165		669.189	0.205282		669.189	1.25439		669.189	1.69047		669.189	0.497479		669.189	0.401311
	671.117	1.32784		671.117	1.13528		671.117	0.198006		671.117	1.25384		671.117	1.69854		671.117	0.496328		671.117	0.401331
	673.046	1.32756		673.046	1.13026		673.046	0.194431		673.046	1.25238		673.046	1.72613		673.046	0.495294		673.046	0.40131
	674.975	1.33106		674.975	1.13001		674.975	0.192937		674.975	1.25206		674.975	1.75242		674.975	0.495619		674.975	0.400981
	676.903	1.33102		676.903	1.13242		676.903	0.193483		676.903	1.25396		676.903	1.76478		676.903	0.496252		676.903	0.401046
	678.832	1.33013		678.832	1.13253		678.832	0.193562		678.832	1.25033		678.832	1.75038		678.832	0.495497		678.832	0.399784
	680.76	1.32573		680.76	1.13216		680.76	0.192787		680.76	1.24141		680.76	1.73211		680.76	0.494257		680.76	0.398435
	682.688	1.32473		682.688	1.12729		682.688	0.193458		682.688	1.23547		682.688	1.72584		682.688	0.49478		682.688	0.397173
	684.617	1.32642		684.617	1.12566		684.617	0.193633		684.617	1.23714		684.617	1.72145		684.617	0.495215		684.617	0.396761
	686.545	1.3254		686.545	1.12488		686.545	0.192235		686.545	1.23838		686.545	1.719		686.545	0.494682		686.545	0.396222
	688.474	1.32496		688.474	1.12742		688.474	0.191654		688.474	1.23737		688.474	1.71803		688.474	0.494433		688.474	0.396157
	690.403	1.32465		690.403	1.12431		690.403	0.192376		690.403	1.239		690.403	1.71186		690.403	0.494294		690.403	0.395755
	692.331	1.32282		692.331	1.12176		692.331	0.191565		692.331	1.23943		692.331	1.69936		692.331	0.493068		692.331	0.395337
	694.26	1.32067		694.26	1.12113		694.26	0.191087		694.26	1.23795		694.26	1.68976		694.26	0.493517		694.26	0.394923
	696.188	1.32337		696.188	1.12159		696.188	0.191653		696.188	1.24297		696.188	1.69034		696.188	0.494425		696.188	0.393819
	698.116	1.32694		698.116	1.11781		698.116	0.191971		698.116	1.24231		698.116	1.69782		698.116	0.493806		698.116	0.39277
	700.045	1.3226		700.045	1.11526		700.045	0.190867		700.045	1.23833		700.045	1.6937		700.045	0.492836		700.045	0.393144
	701.973	1.31759		701.973	1.11309		701.973	0.190448		701.973	1.23767		701.973	1.69234		701.973	0.492932		701.973	0.392314
	703.902	1.31383		703.902	1.11261		703.902	0.190797		703.902	1.2355		703.902	1.70003		703.902	0.492957		703.902	0.391208
	705.83	1.31497		705.83	1.11096		705.83	0.190178		705.83	1.23328		705.83	1.68942		705.83	0.493958		705.83	0.391248
	707.759	1.31954		707.759	1.1102		707.759	0.189352		707.759	1.23274		707.759	1.67958		707.759	0.493806		707.759	0.391201
	709.687	1.31902		709.687	1.10959		709.687	0.189986		709.687	1.23044		709.687	1.68464		709.687	0.493587		709.687	0.390516
	711.616	1.31787		711.616	1.11089		711.616	0.189937		711.616	1.22659		711.616	1.69601		711.616	0.493307		711.616	0.389708
	713.544	1.31701		713.544	1.10724		713.544	0.188824		713.544	1.22742		713.544	1.6944		713.544	0.493627		713.544	0.388955
	715.473	1.32021		715.473	1.10796		715.473	0.18906		715.473	1.2284		715.473	1.68679		715.473	0.493537		715.473	0.389187
	717.401	1.32082		717.401	1.10945		717.401	0.189807		717.401	1.22538		717.401	1.6919		717.401	0.493644		717.401	0.388327
	719.33	1.32037		719.33	1.11453		719.33	0.189136		719.33	1.22087		719.33	1.69669		719.33	0.494578		719.33	0.387703
	721.258	1.31797		721.258	1.11318		721.258	0.188831		721.258	1.22082		721.258	1.70093		721.258	0.495654		721.258	0.387921
	723.187	1.31973		723.187	1.11092		723.187	0.189344		723.187	1.22233		723.187	1.71253		723.187	0.495458		723.187	0.38859
	725.115	1.3226		725.115	1.1098		725.115	0.189068		725.115	1.22106		725.115	1.71835		725.115	0.495808		725.115	0.387505
	727.044	1.32447		727.044	1.1112		727.044	0.188339		727.044	1.21762		727.044	1.71744		727.044	0.495926		727.044	0.386953
	728.972	1.32336		728.972	1.10647		728.972	0.189399		728.972	1.21376		728.972	1.71048		728.972	0.496232		728.972	0.386528
	730.901	1.3231		730.901	1.10736		730.901	0.189535		730.901	1.21589		730.901	1.70222		730.901	0.495796		730.901	0.386419
	732.829	1.32069		732.829	1.10733		732.829	0.188512		732.829	1.21759		732.829	1.69861		732.829	0.495721		732.829	0.386089
	734.758	1.32368		734.758	1.11137		734.758	0.188264		734.758	1.21827		734.758	1.70718		734.758	0.495743		734.758	0.386497
	736.686	1.32499		736.686	1.1087		736.686	0.189452		736.686	1.21887		736.686	1.71906		736.686	0.496244		736.686	0.385644
	738.615	1.32684		738.615	1.11044		738.615	0.188765		738.615	1.21918		738.615	1.71908		738.615	0.49641		738.615	0.385744
	740.543	1.32518		740.543	1.10771		740.543	0.188817		740.543	1.22029		740.543	1.71534		740.543	0.496671		740.543	0.385288
	742.472	1.3278		742.472	1.1092		742.472	0.189185		742.472	1.22369		742.472	1.7148		742.472	0.496531		742.472	0.385837
	744.4	1.32677		744.4	1.1063		744.4	0.189315		744.4	1.22392		744.4	1.71811		744.4	0.497048		744.4	0.385235
	746.329	1.32812		746.329	1.11018		746.329	0.188104		746.329	1.22663		746.329	1.71757		746.329	0.496889		746.329	0.385595
	748.257	1.32664		748.257	1.1101		748.257	0.188775		748.257	1.22453		748.257	1.72473		748.257	0.497284		748.257	0.384891
	750.186	1.32689		750.186	1.11441		750.186	0.189006		750.186	1.22639		750.186	1.72594		750.186	0.497055		750.186	0.385384
	752.114	1.32553		752.114	1.11022		752.114	0.188579		752.114	1.22472		752.114	1.72547		752.114	0.497016		752.114	0.384788
	754.043	1.3267		754.043	1.11348		754.043	0.187669		754.043	1.22887		754.043	1.72399		754.043	0.496384		754.043	0.385379
	755.971	1.32526		755.971	1.11173		755.971	0.188992		755.971	1.22925		755.971	1.72532		755.971	0.496765		755.971	0.383902
	757.9	1.3285		757.9	1.11512		757.9	0.188425		757.9	1.23412		757.9	1.73116		757.9	0.496899		757.9	0.383995
	759.828	1.32928		759.828	1.11174		759.828	0.187842		759.828	1.23315		759.828	1.73221		759.828	0.497193		759.828	0.383445
	761.757	1.33134		761.757	1.11485		761.757	0.187565		761.757	1.23685		761.757	1.72747		761.757	0.4967		761.757	0.384421
	763.685	1.33018		763.685	1.11274		763.685	0.188229		763.685	1.23701		763.685	1.72742		763.685	0.496762		763.685	0.383485
	765.614	1.33197		765.614	1.1162		765.614	0.186764		765.614	1.24139		765.614	1.7305		765.614	0.496672		765.614	0.384196
	767.542	1.32994		767.542	1.11382		767.542	0.187236		767.542	1.23998		767.542	1.73333		767.542	0.496234		767.542	0.38352
	769.471	1.33027		769.471	1.11604		769.471	0.187552		769.471	1.24524		769.471	1.738		769.471	0.4963		769.471	0.384008
	771.399	1.33203		771.399	1.11445		771.399	0.187745		771.399	1.24423		771.399	1.73452		771.399	0.496496		771.399	0.383213
	773.328	1.33584		773.328	1.11711		773.328	0.186646		773.328	1.24614		773.328	1.72751		773.328	0.49633		773.328	0.384063
	775.256	1.33655		775.256	1.11521		775.256	0.187707		775.256	1.24405		775.256	1.72383		775.256	0.495938		775.256	0.383298
	777.185	1.33755		777.185	1.11742		777.185	0.187679		777.185	1.25005		777.185	1.72459		777.185	0.495964		777.185	0.383714
	779.113	1.33768		779.113	1.11686		779.113	0.187392		779.113	1.24999		779.113	1.72694		779.113	0.496155		779.113	0.38325
	781.042	1.33903		781.042	1.118		781.042	0.186978		781.042	1.2533		781.042	1.73322		781.042	0.496278		781.042	0.383489
	782.97	1.34204		782.97	1.11737		782.97	0.187849		782.97	1.25236		782.97	1.73004		782.97	0.495858		782.97	0.382718
	784.899	1.34173		784.899	1.1194		784.899	0.187026		784.899	1.25507		784.899	1.73078		784.899	0.49596		784.899	0.38297
	786.827	1.34043		786.827	1.11953		786.827	0.187046		786.827	1.25465		786.827	1.72281		786.827	0.49525		786.827	0.382471
	788.756	1.3408		788.756	1.12053		788.756	0.187496		788.756	1.25997		788.756	1.72361		788.756	0.495042		788.756	0.382246
	790.684	1.34416		790.684	1.12121		790.684	0.187691		790.684	1.25979		790.684	1.72727		790.684	0.494401		790.684	0.381765
	792.613	1.34621		792.613	1.12046		792.613	0.186865		792.613	1.25943		792.613	1.7359		792.613	0.494937		792.613	0.381737
	794.541	1.34783		794.541	1.12198		794.541	0.187085		794.541	1.26139		794.541	1.73814		794.541	0.49463		794.541	0.381718
	796.47	1.34663		796.47	1.12197		796.47	0.187598		796.47	1.265		796.47	1.73088		796.47	0.494862		796.47	0.381496
	798.398	1.34916		798.398	1.12227		798.398	0.187216		798.398	1.26399		798.398	1.7235		798.398	0.494161		798.398	0.381415
	800.327	1.3488		800.327	1.12164		800.327	0.186962		800.327	1.26319		800.327	1.73235		800.327	0.494386		800.327	0.380969
	802.255	1.35146		802.255	1.12394		802.255	0.187186		802.255	1.26724		802.255	1.74		802.255	0.493929		802.255	0.381593
	804.184	1.35179		804.184	1.12164		804.184	0.187053		804.184	1.27069		804.184	1.74658		804.184	0.493871		804.184	0.381655
	806.112	1.35318		806.112	1.12331		806.112	0.186083		806.112	1.27446		806.112	1.75054		806.112	0.493188		806.112	0.382288
	808.041	1.35289		808.041	1.12195		808.041	0.186524		808.041	1.27232		808.041	1.75736		808.041	0.493685		808.041	0.381535
	809.969	1.35475		809.969	1.12487		809.969	0.186417		809.969	1.27291		809.969	1.76075		809.969	0.493426		809.969	0.38171
	811.898	1.35294		811.898	1.12243		811.898	0.185911		811.898	1.27151		811.898	1.76243		811.898	0.493341		811.898	0.381217
	813.826	1.35508		813.826	1.12353		813.826	0.185606		813.826	1.27383		813.826	1.76317		813.826	0.492922		813.826	0.381826
	815.755	1.35596		815.755	1.12224		815.755	0.186559		815.755	1.27385		815.755	1.76528		815.755	0.493134		815.755	0.38107
	817.683	1.35851		817.683	1.12502		817.683	0.185738		817.683	1.27697		817.683	1.76843		817.683	0.492662		817.683	0.381668
	819.612	1.35734		819.612	1.12382		819.612	0.185344		819.612	1.27721		819.612	1.76927		819.612	0.492094		819.612	0.381141
	821.54	1.35778		821.54	1.12487		821.54	0.185268		821.54	1.28373		821.54	1.76843		821.54	0.491358		821.54	0.381598
	823.469	1.35662		823.469	1.1223		823.469	0.18558		823.469	1.28385		823.469	1.77279		823.469	0.491422		823.469	0.380938
	825.397	1.35953		825.397	1.12314		825.397	0.184513		825.397	1.28531		825.397	1.77903		825.397	0.491287		825.397	0.381622
	827.326	1.35918		827.326	1.12197		827.326	0.184549		827.326	1.28514		827.326	1.78401		827.326	0.491005		827.326	0.381144
	829.254	1.36025		829.254	1.12398		829.254	0.184585		829.254	1.28942		829.254	1.78689		829.254	0.490952		829.254	0.381307
	831.183	1.36095		831.183	1.12321		831.183	0.184448		831.183	1.28753		831.183	1.78412		831.183	0.490822		831.183	0.380778
	833.111	1.36255		833.111	1.12405		833.111	0.183923		833.111	1.288		833.111	1.78009		833.111	0.490364		833.111	0.381015
	835.04	1.36219		835.04	1.12309		835.04	0.1845		835.04	1.28514		835.04	1.77736		835.04	0.48959		835.04	0.380717
	836.968	1.36344		836.968	1.12327		836.968	0.184483		836.968	1.28633		836.968	1.76424		836.968	0.489435		836.968	0.380716
	838.897	1.36442		838.897	1.12332		838.897	0.184154		838.897	1.28562		838.897	1.75162		838.897	0.489138		838.897	0.380431
	840.825	1.36581		840.825	1.12316		840.825	0.184457		840.825	1.28391		840.825	1.74642		840.825	0.488686		840.825	0.380413
	842.754	1.36611		842.754	1.12309		842.754	0.184955		842.754	1.28116		842.754	1.74214		842.754	0.488128		842.754	0.37982
	844.682	1.36661		844.682	1.12314		844.682	0.184605		844.682	1.27991		844.682	1.73851		844.682	0.487801		844.682	0.379535
	846.611	1.36644		846.611	1.12204		846.611	0.18452		846.611	1.27974		846.611	1.73438		846.611	0.486815		846.611	0.3793
	848.539	1.36597		848.539	1.12126		848.539	0.184741		848.539	1.28096		848.539	1.73232		848.539	0.486608		848.539	0.379235
	850.468	1.36592		850.468	1.12152		850.468	0.184569		850.468	1.2817		850.468	1.73694		850.468	0.486771		850.468	0.379147
	852.396	1.36863		852.396	1.12061		852.396	0.184375		852.396	1.28237		852.396	1.74217		852.396	0.48661		852.396	0.378987
	854.325	1.37172		854.325	1.12099		854.325	0.184694		854.325	1.28302		854.325	1.74037		854.325	0.486399		854.325	0.378807
	856.253	1.37246		856.253	1.12108		856.253	0.184942		856.253	1.28632		856.253	1.73682		856.253	0.486211		856.253	0.378753
	858.182	1.37086		858.182	1.12013		858.182	0.184472		858.182	1.2883		858.182	1.73559		858.182	0.485872		858.182	0.378683
	860.11	1.37017		860.11	1.11946		860.11	0.184175		860.11	1.2888		860.11	1.73637		860.11	0.485926		860.11	0.378346
	862.039	1.36938		862.039	1.11941		862.039	0.184204		862.039	1.28964		862.039	1.73494		862.039	0.486161		862.039	0.377857
	863.967	1.37046		863.967	1.11902		863.967	0.184033		863.967	1.29096		863.967	1.73363		863.967	0.485986		863.967	0.377813
	865.896	1.37252		865.896	1.11831		865.896	0.18378		865.896	1.29173		865.896	1.73514		865.896	0.485725		865.896	0.377558
	867.824	1.37329		867.824	1.11852		867.824	0.183913		867.824	1.29303		867.824	1.73842		867.824	0.48553		867.824	0.3773
	869.753	1.37276		869.753	1.1187		869.753	0.183877		869.753	1.29538		869.753	1.73672		869.753	0.485522		869.753	0.376941
	871.681	1.37342		871.681	1.11912		871.681	0.183501		871.681	1.29899		871.681	1.7341		871.681	0.485418		871.681	0.376663
	873.61	1.37446		873.61	1.11895		873.61	0.183498		873.61	1.30041		873.61	1.7345		873.61	0.485723		873.61	0.376448
	875.538	1.37478		875.538	1.1191		875.538	0.18363		875.538	1.30085		875.538	1.73471		875.538	0.486162		875.538	0.376247
	877.467	1.37482		877.467	1.11962		877.467	0.183421		877.467	1.30261		877.467	1.73924		877.467	0.486351		877.467	0.376167
	879.395	1.37396		879.395	1.11862		879.395	0.183042		879.395	1.3061		879.395	1.73946		879.395	0.48673		879.395	0.376023
	881.324	1.37416		881.324	1.11743		881.324	0.182947		881.324	1.30884		881.324	1.74564		881.324	0.486418		881.324	0.375814
	883.252	1.37528		883.252	1.11724		883.252	0.182808		883.252	1.3106		883.252	1.75002		883.252	0.485546		883.252	0.375807
	885.181	1.3753		885.181	1.11833		885.181	0.182455		885.181	1.31213		885.181	1.74934		885.181	0.484917		885.181	0.375941
	887.109	1.37534		887.109	1.11868		887.109	0.182458		887.109	1.31154		887.109	1.75067		887.109	0.484866		887.109	0.375755
	889.038	1.37501		889.038	1.11976		889.038	0.182168		889.038	1.31276		889.038	1.75479		889.038	0.484996		889.038	0.37568
	890.966	1.37574		890.966	1.11896		890.966	0.181859		890.966	1.3154		890.966	1.76001		890.966	0.484755		890.966	0.375393
	892.895	1.37706		892.895	1.11887		892.895	0.181669		892.895	1.31703		892.895	1.76366		892.895	0.484552		892.895	0.375286
	894.823	1.3757		894.823	1.11833		894.823	0.182076		894.823	1.31512		894.823	1.76402		894.823	0.484778		894.823	0.37519
	896.752	1.37577		896.752	1.11928		896.752	0.181738		896.752	1.31665		896.752	1.77054		896.752	0.484627		896.752	0.375576
	898.68	1.37693		898.68	1.11855		898.68	0.181722		898.68	1.31714		898.68	1.77202		898.68	0.484398		898.68	0.375544
	900.609	1.3783		900.609	1.1201		900.609	0.181627		900.609	1.31921		900.609	1.7772		900.609	0.48447		900.609	0.375803
	902.537	1.37941		902.537	1.12022		902.537	0.181767		902.537	1.32043		902.537	1.77851		902.537	0.484571		902.537	0.375378
	904.466	1.37982		904.466	1.12098		904.466	0.181357		904.466	1.3264		904.466	1.77918		904.466	0.484326		904.466	0.375605
	906.394	1.37931		906.394	1.11879		906.394	0.181513		906.394	1.32674		906.394	1.78419		906.394	0.483944		906.394	0.375576
	908.323	1.38118		908.323	1.1202		908.323	0.181468		908.323	1.32948		908.323	1.78756		908.323	0.483908		908.323	0.37596
	910.251	1.38243		910.251	1.12067		910.251	0.181638		910.251	1.33088		910.251	1.78881		910.251	0.484069		910.251	0.375589
	912.18	1.38279		912.18	1.12122		912.18	0.181366		912.18	1.33217		912.18	1.79594		912.18	0.484271		912.18	0.37533
	914.108	1.38279		914.108	1.12052		914.108	0.181454		914.108	1.33353		914.108	1.80389		914.108	0.484052		914.108	0.375167
	916.037	1.38375		916.037	1.12087		916.037	0.181245		916.037	1.3371		916.037	1.8105		916.037	0.483895		916.037	0.375373
	917.965	1.38449		917.965	1.12059		917.965	0.181126		917.965	1.3405		917.965	1.81286		917.965	0.483463		917.965	0.375322
	919.894	1.38546		919.894	1.1212		919.894	0.181055		919.894	1.34481		919.894	1.81353		919.894	0.48378		919.894	0.375447
	921.822	1.38632		921.822	1.12146		921.822	0.181112		921.822	1.34653		921.822	1.81777		921.822	0.483691		921.822	0.375785
	923.751	1.3862		923.751	1.12124		923.751	0.180956		923.751	1.34915		923.751	1.82368		923.751	0.483529		923.751	0.375761
	925.679	1.38652		925.679	1.1222		925.679	0.180879		925.679	1.35288		925.679	1.82996		925.679	0.483554		925.679	0.375731
	927.608	1.38642		927.608	1.1219		927.608	0.181013		927.608	1.35463		927.608	1.83018		927.608	0.483693		927.608	0.375737
	929.536	1.38774		929.536	1.12229		929.536	0.180893		929.536	1.35816		929.536	1.82738		929.536	0.48385		929.536	0.376095
	931.465	1.38763		931.465	1.12189		931.465	0.180995		931.465	1.36009		931.465	1.83021		931.465	0.483989		931.465	0.376277
	933.393	1.38903		933.393	1.12312		933.393	0.180961		933.393	1.36375		933.393	1.83436		933.393	0.483826		933.393	0.37675
	935.322	1.39013		935.322	1.12316		935.322	0.181071		935.322	1.36535		935.322	1.84103		935.322	0.483859		935.322	0.376448
	937.25	1.39063		937.25	1.12321		937.25	0.180888		937.25	1.3675		937.25	1.84539		937.25	0.484128		937.25	0.376892
	939.179	1.39117		939.179	1.12312		939.179	0.180996		939.179	1.36711		939.179	1.83967		939.179	0.484358		939.179	0.377106
	941.107	1.39269		941.107	1.12489		941.107	0.180936		941.107	1.37119		941.107	1.84159		941.107	0.484404		941.107	0.377279
	943.036	1.39293		943.036	1.12444		943.036	0.180976		943.036	1.37307		943.036	1.84461		943.036	0.484536		943.036	0.377248
	944.964	1.39354		944.964	1.12482		944.964	0.180777		944.964	1.37501		944.964	1.84549		944.964	0.484878		944.964	0.377901
	946.893	1.39437		946.893	1.1245		946.893	0.180781		946.893	1.37559		946.893	1.84918		946.893	0.48492		946.893	0.378269
	948.821	1.39642		948.821	1.12488		948.821	0.180659		948.821	1.37804		948.821	1.8478		948.821	0.484826		948.821	0.378584
	950.75	1.39812		950.75	1.12575		950.75	0.18078		950.75	1.38086		950.75	1.8452		950.75	0.484827		950.75	0.378501
	952.678	1.39972		952.678	1.12657		952.678	0.180835		952.678	1.38247		952.678	1.84894		952.678	0.484993		952.678	0.378683
	954.607	1.40003		954.607	1.12699		954.607	0.180711		954.607	1.38088		954.607	1.85127		954.607	0.484814		954.607	0.37895
	956.535	1.4002		956.535	1.12714		956.535	0.180576		956.535	1.38062		956.535	1.8518		956.535	0.484803		956.535	0.379239
	958.464	1.40098		958.464	1.12783		958.464	0.180452		958.464	1.38149		958.464	1.85444		958.464	0.484768		958.464	0.379378
	960.392	1.40289		960.392	1.12857		960.392	0.18047		960.392	1.38005		960.392	1.85379		960.392	0.484756		960.392	0.379519
	962.321	1.40433		962.321	1.12978		962.321	0.180284		962.321	1.37955		962.321	1.85377		962.321	0.484933		962.321	0.37988
	964.249	1.4056		964.249	1.12946		964.249	0.180237		964.249	1.37881		964.249	1.85475		964.249	0.484884		964.249	0.379872
	966.178	1.40494		966.178	1.13055		966.178	0.180091		966.178	1.37838		966.178	1.85687		966.178	0.484635		966.178	0.380111
	968.106	1.40416		968.106	1.13091		968.106	0.180155		968.106	1.37527		968.106	1.8575		968.106	0.484564		968.106	0.380394
	970.035	1.40595		970.035	1.13153		970.035	0.180008		970.035	1.37363		970.035	1.85792		970.035	0.484386		970.035	0.380928
	971.963	1.40929		971.963	1.13151		971.963	0.179967		971.963	1.37375		971.963	1.85989		971.963	0.483867		971.963	0.381286
	973.892	1.41008		973.892	1.13271		973.892	0.179675		973.892	1.375		973.892	1.85936		973.892	0.483477		973.892	0.381751
	975.82	1.40991		975.82	1.13302		975.82	0.179631		975.82	1.37055		975.82	1.85175		975.82	0.483263		975.82	0.381854
	977.749	1.40998		977.749	1.13352		977.749	0.179654		977.749	1.36516		977.749	1.85163		977.749	0.483237		977.749	0.382214
	979.677	1.41028		979.677	1.13387		979.677	0.179629		979.677	1.36048		979.677	1.85466		979.677	0.482762		979.677	0.382614
	981.606	1.41146		981.606	1.13467		981.606	0.179563		981.606	1.35561		981.606	1.85402		981.606	0.482613		981.606	0.382972
	983.534	1.41236		983.534	1.13419		983.534	0.1798		983.534	1.34738		983.534	1.85757		983.534	0.482572		983.534	0.383388
	985.463	1.4121		985.463	1.13457		985.463	0.179931		985.463	1.34022		985.463	1.85904		985.463	0.482504		985.463	0.383744
	987.391	1.41287		987.391	1.13501		987.391	0.180047		987.391	1.3383		987.391	1.8609		987.391	0.482227		987.391	0.38429
	989.32	1.41372		989.32	1.1355		989.32	0.18		989.32	1.33894		989.32	1.85912		989.32	0.481917		989.32	0.384986
	991.248	1.41498		991.248	1.13608		991.248	0.179908		991.248	1.33812		991.248	1.85896		991.248	0.481609		991.248	0.385651
	993.177	1.41593		993.177	1.13682		993.177	0.180028		993.177	1.33818		993.177	1.86192		993.177	0.481586		993.177	0.386336
	995.105	1.41636		995.105	1.13714		995.105	0.180226		995.105	1.33858		995.105	1.86492		995.105	0.481808		995.105	0.387398
	997.034	1.41614		997.034	1.13731		997.034	0.180433		997.034	1.33739		997.034	1.86368		997.034	0.481934		997.034	0.388183
	998.962	1.41595		998.962	1.13719		998.962	0.180598		998.962	1.33736		998.962	1.86683		998.962	0.481931		998.962	0.389149
	1000.89	1.41474		1000.89	1.13731		1000.89	0.180713		1000.89	1.33595		1000.89	1.87168		1000.89	0.482005		1000.89	0.390562
	1002.82	1.41496		1002.82	1.13818		1002.82	0.180747		1002.82	1.33488		1002.82	1.87751		1002.82	0.482212		1002.82	0.392308
	1004.75	1.41587		1004.75	1.13864		1004.75	0.181052		1004.75	1.33355		1004.75	1.88314		1004.75	0.482432		1004.75	0.393077
	1006.68	1.41617		1006.68	1.13912		1006.68	0.181396		1006.68	1.33247		1006.68	1.87894		1006.68	0.482437		1006.68	0.393272
	1008.61	1.41594		1008.61	1.13936		1008.61	0.181461		1008.61	1.32967		1008.61	1.87742		1008.61	0.482137		1008.61	0.393636
	1010.53	1.41646		1010.53	1.1395		1010.53	0.181588		1010.53	1.32792		1010.53	1.87516		1010.53	0.481838		1010.53	0.394184
	1012.46	1.41643		1012.46	1.13923		1012.46	0.181804		1012.46	1.32714		1012.46	1.87992		1012.46	0.481764		1012.46	0.393614
	1014.39	1.41537		1014.39	1.13899		1014.39	0.181553		1014.39	1.32645		1014.39	1.88603		1014.39	0.481913		1014.39	0.391944
	1016.32	1.41523		1016.32	1.13868		1016.32	0.181399		1016.32	1.3255		1016.32	1.8859		1016.32	0.481864		1016.32	0.390093
	1018.25	1.41543		1018.25	1.13754		1018.25	0.181554		1018.25	1.32496		1018.25	1.88102		1018.25	0.481502		1018.25	0.388506
	1020.18	1.41604		1020.18	1.13648		1020.18	0.181555		1020.18	1.32452		1020.18	1.88284		1020.18	0.481113		1020.18	0.386785
	1022.1	1.41703		1022.1	1.13597		1022.1	0.181347		1022.1	1.32267		1022.1	1.88201		1022.1	0.480766		1022.1	0.385279
	1024.03	1.418		1024.03	1.13552		1024.03	0.18125		1024.03	1.31864		1024.03	1.87946		1024.03	0.48059		1024.03	0.383902
	1025.96	1.41901		1025.96	1.1348		1025.96	0.181428		1025.96	1.31337		1025.96	1.8785		1025.96	0.480499		1025.96	0.382512
	1027.89	1.4191		1027.89	1.13497		1027.89	0.181437		1027.89	1.30784		1027.89	1.88043		1027.89	0.480384		1027.89	0.381237
	1029.82	1.41874		1029.82	1.13489		1029.82	0.181409		1029.82	1.30236		1029.82	1.87568		1029.82	0.480102		1029.82	0.380039
	1031.75	1.41777		1031.75	1.13467		1031.75	0.181447		1031.75	1.29919		1031.75	1.87094		1031.75	0.480073		1031.75	0.378906
	1033.67	1.41875		1033.67	1.13391		1033.67	0.181411		1033.67	1.2952		1033.67	1.87198		1033.67	0.480112		1033.67	0.377955
	1035.6	1.42039		1035.6	1.13284		1035.6	0.181239		1035.6	1.29171		1035.6	1.87704		1035.6	0.479784		1035.6	0.376891
	1037.53	1.42067		1037.53	1.13247		1037.53	0.18122		1037.53	1.29053		1037.53	1.87287		1037.53	0.479532		1037.53	0.375866
	1039.46	1.41939		1039.46	1.1318		1039.46	0.18107		1039.46	1.29083		1039.46	1.87039		1039.46	0.47948		1039.46	0.375016
	1041.39	1.4196		1041.39	1.13102		1041.39	0.18072		1041.39	1.2933		1041.39	1.87239		1041.39	0.479076		1041.39	0.37418
	1043.32	1.41966		1043.32	1.13062		1043.32	0.180599		1043.32	1.29554		1043.32	1.87251		1043.32	0.478816		1043.32	0.373366
	1045.25	1.42039		1045.25	1.12981		1045.25	0.180775		1045.25	1.29476		1045.25	1.87564		1045.25	0.478642		1045.25	0.372721
	1047.17	1.42209		1047.17	1.12911		1047.17	0.180682		1047.17	1.29484		1047.17	1.87519		1047.17	0.478353		1047.17	0.372022
	1049.1	1.42405		1049.1	1.12856		1049.1	0.180406		1049.1	1.29434		1049.1	1.87006		1049.1	0.477917		1049.1	0.371183
	1051.03	1.42322		1051.03	1.12785		1051.03	0.180353		1051.03	1.29003		1051.03	1.86552		1051.03	0.477559		1051.03	0.370514
	1052.96	1.4223		1052.96	1.12722		1052.96	0.180478		1052.96	1.28468		1052.96	1.86868		1052.96	0.477391		1052.96	0.370003
	1054.89	1.42252		1054.89	1.12687		1054.89	0.180484		1054.89	1.28039		1054.89	1.86952		1054.89	0.477266		1054.89	0.369236
	1056.82	1.42305		1056.82	1.12621		1056.82	0.180516		1056.82	1.27634		1056.82	1.86476		1056.82	0.476981		1056.82	0.368127
	1058.75	1.42374		1058.75	1.12558		1058.75	0.180738		1058.75	1.27408		1058.75	1.8606		1058.75	0.476732		1058.75	0.36716
	1060.67	1.42473		1060.67	1.125		1060.67	0.180657		1060.67	1.27052		1060.67	1.86536		1060.67	0.476501		1060.67	0.366834
	1062.6	1.42517		1062.6	1.12573		1062.6	0.180455		1062.6	1.26683		1062.6	1.87182		1062.6	0.476418		1062.6	0.366959
	1064.53	1.42475		1064.53	1.12638		1064.53	0.180517		1064.53	1.26286		1064.53	1.86723		1064.53	0.476096		1064.53	0.367311
	1066.46	1.42552		1066.46	1.12634		1066.46	0.180506		1066.46	1.25792		1066.46	1.87103		1066.46	0.475981		1066.46	0.367559
	1068.39	1.42655		1068.39	1.12658		1068.39	0.18047		1068.39	1.25346		1068.39	1.87527		1068.39	0.476006		1068.39	0.368076
	1070.32	1.42611		1070.32	1.12691		1070.32	0.180653		1070.32	1.25057		1070.32	1.8754		1070.32	0.475891		1070.32	0.368656
	1072.24	1.42627		1072.24	1.12686		1072.24	0.180805		1072.24	1.25065		1072.24	1.87261		1072.24	0.475743		1072.24	0.369133
	1074.17	1.42741		1074.17	1.12762		1074.17	0.180774		1074.17	1.25086		1074.17	1.87442		1074.17	0.475753		1074.17	0.369904
	1076.1	1.42788		1076.1	1.12777		1076.1	0.180979		1076.1	1.24926		1076.1	1.88		1076.1	0.475961		1076.1	0.370946
	1078.03	1.42772		1078.03	1.12778		1078.03	0.181291		1078.03	1.24647		1078.03	1.88035		1078.03	0.476237		1078.03	0.371748
	1079.96	1.42694		1079.96	1.12853		1079.96	0.181588		1079.96	1.24483		1079.96	1.87848		1079.96	0.476263		1079.96	0.372907
	1081.89	1.4266		1081.89	1.12911		1081.89	0.181853		1081.89	1.24429		1081.89	1.87975		1081.89	0.476391		1081.89	0.374247
	1083.82	1.42675		1083.82	1.13		1083.82	0.1823		1083.82	1.2472		1083.82	1.88282		1083.82	0.476576		1083.82	0.376206
	1085.74	1.42749		1085.74	1.13217		1085.74	0.182601		1085.74	1.25286		1085.74	1.88942		1085.74	0.476965		1085.74	0.380181
	1087.67	1.42864		1087.67	1.13501		1087.67	0.182946		1087.67	1.25978		1087.67	1.89584		1087.67	0.477809		1087.67	0.386759
	1089.6	1.43048		1089.6	1.13758		1089.6	0.183442		1089.6	1.26625		1089.6	1.90355		1089.6	0.478295		1089.6	0.392992
	1091.53	1.43139		1091.53	1.13904		1091.53	0.183927		1091.53	1.27234		1091.53	1.90989		1091.53	0.478487		1091.53	0.396498
	1093.46	1.43158		1093.46	1.14045		1093.46	0.184086		1093.46	1.27854		1093.46	1.91221		1093.46	0.478735		1093.46	0.397958
	1095.39	1.4303		1095.39	1.14145		1095.39	0.184198		1095.39	1.28361		1095.39	1.91342		1095.39	0.478798		1095.39	0.398592
	1097.32	1.43049		1097.32	1.14153		1097.32	0.184374		1097.32	1.28814		1097.32	1.9161		1097.32	0.478768		1097.32	0.398444
	1099.24	1.43042		1099.24	1.14172		1099.24	0.184158		1099.24	1.29102		1099.24	1.91237		1099.24	0.478699		1099.24	0.397642
	1101.17	1.42951		1101.17	1.14164		1101.17	0.183766		1101.17	1.29197		1101.17	1.90776		1101.17	0.478561		1101.17	0.396299
	1103.1	1.43127		1103.1	1.14133		1103.1	0.183692		1103.1	1.29165		1103.1	1.90654		1103.1	0.478148		1103.1	0.394817
	1105.03	1.43325		1105.03	1.14122		1105.03	0.18361		1105.03	1.29083		1105.03	1.90993		1105.03	0.477789		1105.03	0.393925
	1106.96	1.43312		1106.96	1.14163		1106.96	0.183383		1106.96	1.28906		1106.96	1.91411		1106.96	0.477677		1106.96	0.393523
	1108.89	1.43392		1108.89	1.14275		1108.89	0.183208		1108.89	1.2854		1108.89	1.91043		1108.89	0.477613		1108.89	0.393469
	1110.82	1.43483		1110.82	1.14395		1110.82	0.183063		1110.82	1.28063		1110.82	1.90517		1110.82	0.477483		1110.82	0.393544
	1112.74	1.43477		1112.74	1.14411		1112.74	0.182731		1112.74	1.27564		1112.74	1.9088		1112.74	0.477344		1112.74	0.393603
	1114.67	1.43585		1114.67	1.14419		1114.67	0.182332		1114.67	1.26894		1114.67	1.90881		1114.67	0.477567		1114.67	0.39394
	1116.6	1.43616		1116.6	1.14493		1116.6	0.182148		1116.6	1.26305		1116.6	1.90681		1116.6	0.477718		1116.6	0.394652
	1118.53	1.43694		1118.53	1.14569		1118.53	0.18206		1118.53	1.25788		1118.53	1.91106		1118.53	0.477562		1118.53	0.395572
	1120.46	1.43779		1120.46	1.14635		1120.46	0.181938		1120.46	1.25312		1120.46	1.9119		1120.46	0.477398		1120.46	0.396498
	1122.39	1.43773		1122.39	1.14749		1122.39	0.18202		1122.39	1.25096		1122.39	1.90842		1122.39	0.477331		1122.39	0.397711
	1124.32	1.43801		1124.32	1.14924		1124.32	0.182004		1124.32	1.24882		1124.32	1.90825		1124.32	0.477438		1124.32	0.399184
	1126.24	1.43789		1126.24	1.14943		1126.24	0.181806		1126.24	1.24391		1126.24	1.90824		1126.24	0.477415		1126.24	0.4006
	1128.17	1.43794		1128.17	1.14897		1128.17	0.181888		1128.17	1.23925		1128.17	1.90502		1128.17	0.477389		1128.17	0.402024
	1130.1	1.4385		1130.1	1.14948		1130.1	0.1823		1130.1	1.23772		1130.1	1.90629		1130.1	0.477255		1130.1	0.403607
	1132.03	1.4389		1132.03	1.15055		1132.03	0.182582		1132.03	1.23759		1132.03	1.91401		1132.03	0.477018		1132.03	0.405271
	1133.96	1.43981		1133.96	1.15106		1133.96	0.182815		1133.96	1.23789		1133.96	1.91831		1133.96	0.477059		1133.96	0.407024
	1135.89	1.44075		1135.89	1.15156		1135.89	0.183358		1135.89	1.24104		1135.89	1.91486		1135.89	0.477303		1135.89	0.408928
	1137.81	1.44083		1137.81	1.15255		1137.81	0.183871		1137.81	1.24738		1137.81	1.91249		1137.81	0.47747		1137.81	0.411047
	1139.74	1.44026		1139.74	1.1533		1139.74	0.184018		1139.74	1.25572		1139.74	1.91496		1139.74	0.477372		1139.74	0.413474
	1141.67	1.44074		1141.67	1.15449		1141.67	0.184283		1141.67	1.26692		1141.67	1.91975		1141.67	0.477371		1141.67	0.41635
	1143.6	1.44223		1143.6	1.15619		1143.6	0.184683		1143.6	1.27824		1143.6	1.92309		1143.6	0.47786		1143.6	0.420059
	1145.53	1.44297		1145.53	1.15782		1145.53	0.184854		1145.53	1.28608		1145.53	1.92799		1145.53	0.478414		1145.53	0.425018
	1147.46	1.44361		1147.46	1.15961		1147.46	0.184967		1147.46	1.29197		1147.46	1.93808		1147.46	0.478849		1147.46	0.431156
	1149.38	1.44434		1149.38	1.16225		1149.38	0.185426		1149.38	1.29718		1149.38	1.944		1149.38	0.479327		1149.38	0.437107
	1151.31	1.44371		1151.31	1.16425		1151.31	0.18581		1151.31	1.30002		1151.31	1.94103		1151.31	0.479825		1151.31	0.442397
	1153.24	1.44439		1153.24	1.16551		1153.24	0.185937		1153.24	1.30408		1153.24	1.94505		1153.24	0.48029		1153.24	0.447408
	1155.17	1.44567		1155.17	1.16745		1155.17	0.186113		1155.17	1.30911		1155.17	1.95002		1155.17	0.480588		1155.17	0.452476
	1157.1	1.44578		1157.1	1.16892		1157.1	0.186362		1157.1	1.31339		1157.1	1.9522		1157.1	0.480779		1157.1	0.45759
	1159.03	1.4458		1159.03	1.17005		1159.03	0.186537		1159.03	1.31587		1159.03	1.959		1159.03	0.481064		1159.03	0.462801
	1160.96	1.44657		1160.96	1.17116		1160.96	0.186782		1160.96	1.31755		1160.96	1.9665		1160.96	0.481682		1160.96	0.46796
	1162.88	1.44796		1162.88	1.17319		1162.88	0.187007		1162.88	1.31856		1162.88	1.97192		1162.88	0.482183		1162.88	0.473005
	1164.81	1.44802		1164.81	1.17566		1164.81	0.187087		1164.81	1.31909		1164.81	1.97477		1164.81	0.482669		1164.81	0.478576
	1166.74	1.44785		1166.74	1.17779		1166.74	0.187201		1166.74	1.31793		1166.74	1.98533		1166.74	0.483192		1166.74	0.484022
	1168.67	1.44825		1168.67	1.179		1168.67	0.187573		1168.67	1.31412		1168.67	1.99044		1168.67	0.483642		1168.67	0.4876
	1170.6	1.44582		1170.6	1.17941		1170.6	0.187889		1170.6	1.30889		1170.6	1.98948		1170.6	0.483901		1170.6	0.489122
	1172.53	1.44509		1172.53	1.17888		1172.53	0.18802		1172.53	1.30072		1172.53	1.99452		1172.53	0.483694		1172.53	0.48907
	1174.46	1.44695		1174.46	1.1783		1174.46	0.188114		1174.46	1.29161		1174.46	1.99762		1174.46	0.483469		1174.46	0.48784
	1176.38	1.44779		1176.38	1.1774		1176.38	0.188119		1176.38	1.28323		1176.38	1.99351		1176.38	0.483345		1176.38	0.485544
	1178.31	1.44685		1178.31	1.17677		1178.31	0.188028		1178.31	1.27744		1178.31	1.99153		1178.31	0.482936		1178.31	0.48209
	1180.24	1.44617		1180.24	1.17589		1180.24	0.187937		1180.24	1.27218		1180.24	1.98594		1180.24	0.482309		1180.24	0.477998
	1182.17	1.44625		1182.17	1.17378		1182.17	0.18772		1182.17	1.2662		1182.17	1.98195		1182.17	0.481717		1182.17	0.473543
	1184.1	1.44744		1184.1	1.17142		1184.1	0.187377		1184.1	1.26234		1184.1	1.97416		1184.1	0.481264		1184.1	0.468811
	1186.03	1.44829		1186.03	1.16994		1186.03	0.187034		1186.03	1.26181		1186.03	1.96618		1186.03	0.480786		1186.03	0.464391
	1187.95	1.44741		1187.95	1.16895		1187.95	0.186718		1187.95	1.26161		1187.95	1.96399		1187.95	0.480196		1187.95	0.460463
	1189.88	1.44707		1189.88	1.16748		1189.88	0.186513		1189.88	1.26277		1189.88	1.95636		1189.88	0.479562		1189.88	0.456764
	1191.81	1.44707		1191.81	1.16593		1191.81	0.186205		1191.81	1.26528		1191.81	1.957		1191.81	0.478978		1191.81	0.453187
	1193.74	1.44707		1193.74	1.16566		1193.74	0.185869		1193.74	1.26717		1193.74	1.95795		1193.74	0.478623		1193.74	0.449759
	1195.67	1.44725		1195.67	1.16439		1195.67	0.185694		1195.67	1.26923		1195.67	1.94944		1195.67	0.478368		1195.67	0.44631
	1197.6	1.44796		1197.6	1.16288		1197.6	0.185357		1197.6	1.27148		1197.6	1.94537		1197.6	0.477892		1197.6	0.442975
	1199.53	1.44853		1199.53	1.16199		1199.53	0.185066		1199.53	1.27093		1199.53	1.94308		1199.53	0.477296		1199.53	0.439658
	1201.45	1.44845		1201.45	1.16119		1201.45	0.184872		1201.45	1.26926		1201.45	1.94372		1201.45	0.477049		1201.45	0.436613
	1203.38	1.44928		1203.38	1.16044		1203.38	0.184576		1203.38	1.26764		1203.38	1.94057		1203.38	0.476661		1203.38	0.43354
	1205.31	1.44995		1205.31	1.15926		1205.31	0.18427		1205.31	1.26498		1205.31	1.93889		1205.31	0.47616		1205.31	0.430479
	1207.24	1.4486		1207.24	1.1579		1207.24	0.184128		1207.24	1.26142		1207.24	1.93831		1207.24	0.475763		1207.24	0.427646
	1209.17	1.44772		1209.17	1.15675		1209.17	0.18404		1209.17	1.25825		1209.17	1.93614		1209.17	0.4756		1209.17	0.425044
	1211.1	1.44816		1211.1	1.15532		1211.1	0.183985		1211.1	1.25786		1211.1	1.93429		1211.1	0.475326		1211.1	0.42254
	1213.03	1.44859		1213.03	1.15483		1213.03	0.183947		1213.03	1.25993		1213.03	1.93683		1213.03	0.475062		1213.03	0.420291
	1214.95	1.44834		1214.95	1.15441		1214.95	0.183906		1214.95	1.26211		1214.95	1.93674		1214.95	0.47467		1214.95	0.417946
	1216.88	1.44774		1216.88	1.15376		1216.88	0.183658		1216.88	1.26442		1216.88	1.93649		1216.88	0.474392		1216.88	0.415477
	1218.81	1.44788		1218.81	1.15292		1218.81	0.183318		1218.81	1.2671		1218.81	1.93492		1218.81	0.474179		1218.81	0.413126
	1220.74	1.44859		1220.74	1.15235		1220.74	0.183025		1220.74	1.26804		1220.74	1.93149		1220.74	0.473934		1220.74	0.410531
	1222.67	1.44866		1222.67	1.15177		1222.67	0.182586		1222.67	1.26959		1222.67	1.92446		1222.67	0.473595		1222.67	0.407568
	1224.6	1.44785		1224.6	1.15067		1224.6	0.182169		1224.6	1.27187		1224.6	1.92276		1224.6	0.473285		1224.6	0.404007
	1226.53	1.44847		1226.53	1.14885		1226.53	0.181742		1226.53	1.2722		1226.53	1.92209		1226.53	0.472838		1226.53	0.399664
	1228.45	1.44859		1228.45	1.14816		1228.45	0.181257		1228.45	1.27154		1228.45	1.91706		1228.45	0.47227		1228.45	0.395652
	1230.38	1.44825		1230.38	1.14809		1230.38	0.180927		1230.38	1.2727		1230.38	1.9127		1230.38	0.472029		1230.38	0.393927
	1232.31	1.44786		1232.31	1.14846		1232.31	0.180859		1232.31	1.27502		1232.31	1.91447		1232.31	0.472123		1232.31	0.393896
	1234.24	1.44757		1234.24	1.14888		1234.24	0.180761		1234.24	1.27557		1234.24	1.91677		1234.24	0.472155		1234.24	0.394078
	1236.17	1.44775		1236.17	1.14912		1236.17	0.180653		1236.17	1.27598		1236.17	1.91922		1236.17	0.472282		1236.17	0.394379
	1238.1	1.44775		1238.1	1.14936		1238.1	0.180591		1238.1	1.27676		1238.1	1.92213		1238.1	0.472284		1238.1	0.3947
	1240.03	1.44805		1240.03	1.14941		1240.03	0.180527		1240.03	1.27876		1240.03	1.92512		1240.03	0.472167		1240.03	0.394891
	1241.95	1.44789		1241.95	1.14936		1241.95	0.180326		1241.95	1.28088		1241.95	1.92814		1241.95	0.472072		1241.95	0.39482
	1243.88	1.44748		1243.88	1.14899		1243.88	0.180074		1243.88	1.28186		1243.88	1.92625		1243.88	0.472037		1243.88	0.39423
	1245.81	1.44721		1245.81	1.14888		1245.81	0.179933		1245.81	1.28277		1245.81	1.92311		1245.81	0.471938		1245.81	0.393609
	1247.74	1.44755		1247.74	1.14958		1247.74	0.179887		1247.74	1.28429		1247.74	1.92405		1247.74	0.471903		1247.74	0.39343
	1249.67	1.4481		1249.67	1.14993		1249.67	0.179808		1249.67	1.28523		1249.67	1.92257		1249.67	0.471822		1249.67	0.393434
	1251.6	1.44859		1251.6	1.14979		1251.6	0.179674		1251.6	1.28711		1251.6	1.92161		1251.6	0.471819		1251.6	0.393617
	1253.52	1.44869		1253.52	1.15043		1253.52	0.179569		1253.52	1.28909		1253.52	1.91929		1253.52	0.471914		1253.52	0.394029
	1255.45	1.44854		1255.45	1.15087		1255.45	0.179312		1255.45	1.29167		1255.45	1.92034		1255.45	0.47189		1255.45	0.394479
	1257.38	1.44915		1257.38	1.15074		1257.38	0.178969		1257.38	1.29341		1257.38	1.91864		1257.38	0.471771		1257.38	0.394699
	1259.31	1.44895		1259.31	1.1509		1259.31	0.178809		1259.31	1.29339		1259.31	1.91255		1259.31	0.471607		1259.31	0.394261
	1261.24	1.44907		1261.24	1.15124		1261.24	0.178478		1261.24	1.29352		1261.24	1.91036		1261.24	0.471254		1261.24	0.393105
	1263.17	1.44963		1263.17	1.15151		1263.17	0.17793		1263.17	1.29449		1263.17	1.91329		1263.17	0.47073		1263.17	0.392107
	1265.1	1.44977		1265.1	1.1521		1265.1	0.177526		1265.1	1.29549		1265.1	1.91404		1265.1	0.470172		1265.1	0.391643
	1267.02	1.44995		1267.02	1.1524		1267.02	0.177196		1267.02	1.29674		1267.02	1.9099		1267.02	0.469277		1267.02	0.391139
	1268.95	1.44986		1268.95	1.15264		1268.95	0.176692		1268.95	1.29799		1268.95	1.90748		1268.95	0.467861		1268.95	0.39058
	1270.88	1.4493		1270.88	1.15272		1270.88	0.176152		1270.88	1.29893		1270.88	1.91224		1270.88	0.46609		1270.88	0.389723
	1272.81	1.4493		1272.81	1.15264		1272.81	0.175899		1272.81	1.2995		1272.81	1.91662		1272.81	0.46432		1272.81	0.388866
	1274.74	1.44967		1274.74	1.1528		1274.74	0.175584		1274.74	1.29963		1274.74	1.91509		1274.74	0.46334		1274.74	0.388693
	1276.67	1.45049		1276.67	1.153		1276.67	0.175131		1276.67	1.30061		1276.67	1.91436		1276.67	0.463455		1276.67	0.389266
	1278.59	1.4507		1278.59	1.15349		1278.59	0.174972		1278.59	1.30137		1278.59	1.91904		1278.59	0.464523		1278.59	0.390477
	1280.52	1.45065		1280.52	1.15389		1280.52	0.175169		1280.52	1.30091		1280.52	1.92293		1280.52	0.466144		1280.52	0.391911
	1282.45	1.4514		1282.45	1.15423		1282.45	0.175288		1282.45	1.3		1282.45	1.92191		1282.45	0.467768		1282.45	0.393018
	1284.38	1.45125		1284.38	1.1546		1284.38	0.175501		1284.38	1.30096		1284.38	1.91999		1284.38	0.469047		1284.38	0.393764
	1286.31	1.45072		1286.31	1.15513		1286.31	0.175753		1286.31	1.30354		1286.31	1.92312		1286.31	0.469968		1286.31	0.394402
	1288.24	1.45134		1288.24	1.15505		1288.24	0.175815		1288.24	1.3059		1288.24	1.92477		1288.24	0.470614		1288.24	0.394792
	1290.16	1.45193		1290.16	1.15482		1290.16	0.17579		1290.16	1.30816		1290.16	1.92444		1290.16	0.470877		1290.16	0.394848
	1292.09	1.45154		1292.09	1.15501		1292.09	0.176		1292.09	1.31075		1292.09	1.92617		1292.09	0.470993		1292.09	0.394968
	1294.02	1.451		1294.02	1.15545		1294.02	0.176144		1294.02	1.31269		1294.02	1.92819		1294.02	0.471275		1294.02	0.395076
	1295.95	1.45098		1295.95	1.15581		1295.95	0.175987		1295.95	1.31487		1295.95	1.9262		1295.95	0.471466		1295.95	0.394991
	1297.88	1.45087		1297.88	1.15595		1297.88	0.175746		1297.88	1.31807		1297.88	1.9257		1297.88	0.471514		1297.88	0.394943
	1299.81	1.4515		1299.81	1.15613		1299.81	0.175708		1299.81	1.32179		1299.81	1.92769		1299.81	0.471626		1299.81	0.394983
	1301.74	1.4522		1301.74	1.15674		1301.74	0.175551		1301.74	1.32527		1301.74	1.92721		1301.74	0.471949		1301.74	0.394878
	1303.66	1.45224		1303.66	1.15715		1303.66	0.175359		1303.66	1.32698		1303.66	1.92534		1303.66	0.472215		1303.66	0.394838
	1305.59	1.45277		1305.59	1.15754		1305.59	0.175407		1305.59	1.32714		1305.59	1.92753		1305.59	0.472177		1305.59	0.394671
	1307.52	1.45277		1307.52	1.1581		1307.52	0.175356		1307.52	1.32651		1307.52	1.92655		1307.52	0.471993		1307.52	0.394476
	1309.45	1.45137		1309.45	1.15845		1309.45	0.175051		1309.45	1.32374		1309.45	1.92227		1309.45	0.471829		1309.45	0.394464
	1311.38	1.45104		1311.38	1.15912		1311.38	0.175005		1311.38	1.32051		1311.38	1.9232		1311.38	0.471745		1311.38	0.394668
	1313.31	1.4524		1313.31	1.15991		1313.31	0.175169		1313.31	1.31839		1313.31	1.92629		1313.31	0.471545		1313.31	0.394925
	1315.24	1.45394		1315.24	1.15989		1315.24	0.175291		1315.24	1.31564		1315.24	1.93019		1315.24	0.471389		1315.24	0.395559
	1317.16	1.45389		1317.16	1.16067		1317.16	0.175418		1317.16	1.31209		1317.16	1.9287		1317.16	0.471167		1317.16	0.39642
	1319.09	1.45294		1319.09	1.16148		1319.09	0.175752		1319.09	1.30933		1319.09	1.92429		1319.09	0.471156		1319.09	0.397674
	1321.02	1.45278		1321.02	1.16183		1321.02	0.17601		1321.02	1.30949		1321.02	1.92464		1321.02	0.471398		1321.02	0.399402
	1322.95	1.45331		1322.95	1.16295		1322.95	0.176178		1322.95	1.31224		1322.95	1.92973		1322.95	0.471739		1322.95	0.401833
	1324.88	1.4542		1324.88	1.16433		1324.88	0.1765		1324.88	1.31574		1324.88	1.93552		1324.88	0.472256		1324.88	0.405142
	1326.81	1.45547		1326.81	1.16591		1326.81	0.176895		1326.81	1.32152		1326.81	1.94087		1326.81	0.473023		1326.81	0.410809
	1328.73	1.45595		1328.73	1.16949		1328.73	0.177383		1328.73	1.33215		1328.73	1.95016		1328.73	0.47422		1328.73	0.421195
	1330.66	1.45576		1330.66	1.17519		1330.66	0.178388		1330.66	1.34673		1330.66	1.96826		1330.66	0.475806		1330.66	0.435802
	1332.59	1.45525		1332.59	1.17582		1332.59	0.178617		1332.59	1.34371		1332.59	1.97065		1332.59	0.475742		1332.59	0.435072
	1334.52	1.45446		1334.52	1.1662		1334.52	0.176612		1334.52	1.31448		1334.52	1.93788		1334.52	0.47267		1334.52	0.406173
	1336.45	1.45444		1336.45	1.15489		1336.45	0.174134		1336.45	1.28411		1336.45	1.89996		1336.45	0.468973		1336.45	0.373641
	1338.38	1.45493		1338.38	1.14866		1338.38	0.172922		1338.38	1.26722		1338.38	1.88165		1338.38	0.466611		1338.38	0.355544
	1340.31	1.45505		1340.31	1.14546		1340.31	0.172587		1340.31	1.25971		1340.31	1.87814		1340.31	0.465532		1340.31	0.347775
	1342.23	1.45409		1342.23	1.14406		1342.23	0.172325		1342.23	1.25559		1342.23	1.87087		1342.23	0.46501		1342.23	0.343786
	1344.16	1.4533		1344.16	1.14379		1344.16	0.172233		1344.16	1.25343		1344.16	1.86768		1344.16	0.46465		1344.16	0.341928
	1346.09	1.45321		1346.09	1.14369		1346.09	0.172325		1346.09	1.2534		1346.09	1.87072		1346.09	0.464347		1346.09	0.341214
	1348.02	1.45346		1348.02	1.14381		1348.02	0.172197		1348.02	1.25511		1348.02	1.86869		1348.02	0.46411		1348.02	0.340832
	1349.95	1.45348		1349.95	1.14424		1349.95	0.172129		1349.95	1.25624		1349.95	1.86541		1349.95	0.46389		1349.95	0.34067
	1351.88	1.4535		1351.88	1.14449		1351.88	0.172247		1351.88	1.25642		1351.88	1.86905		1351.88	0.463742		1351.88	0.34044
	1353.81	1.45395		1353.81	1.14525		1353.81	0.172188		1353.81	1.25536		1353.81	1.87261		1353.81	0.463691		1353.81	0.340187
	1355.73	1.45388		1355.73	1.14596		1355.73	0.172028		1355.73	1.254		1355.73	1.87451		1355.73	0.463764		1355.73	0.340025
	1357.66	1.45373		1357.66	1.14632		1357.66	0.172085		1357.66	1.25258		1357.66	1.87267		1357.66	0.463853		1357.66	0.339931
	1359.59	1.45408		1359.59	1.14707		1359.59	0.17216		1359.59	1.25206		1359.59	1.86851		1359.59	0.463749		1359.59	0.339821
	1361.52	1.45495		1361.52	1.14698		1361.52	0.172045		1361.52	1.25178		1361.52	1.86586		1361.52	0.463482		1361.52	0.339745
	1363.45	1.45477		1363.45	1.14591		1363.45	0.172072		1363.45	1.25048		1363.45	1.86988		1363.45	0.463434		1363.45	0.339647
	1365.38	1.45428		1365.38	1.14577		1365.38	0.172234		1365.38	1.2504		1365.38	1.8745		1365.38	0.463546		1365.38	0.33984
	1367.31	1.45412		1367.31	1.1463		1367.31	0.172199		1367.31	1.24994		1367.31	1.87194		1367.31	0.463548		1367.31	0.339946
	1369.23	1.45422		1369.23	1.14654		1369.23	0.172158		1369.23	1.24735		1369.23	1.86756		1369.23	0.463554		1369.23	0.339765
	1371.16	1.45454		1371.16	1.147		1371.16	0.172148		1371.16	1.2439		1371.16	1.86574		1371.16	0.463398		1371.16	0.339375
	1373.09	1.45547		1373.09	1.14728		1373.09	0.172282		1373.09	1.24114		1373.09	1.86588		1373.09	0.463267		1373.09	0.339211
	1375.02	1.45557		1375.02	1.1473		1375.02	0.172503		1375.02	1.23935		1375.02	1.87195		1375.02	0.463321		1375.02	0.339196
	1376.95	1.455		1376.95	1.14761		1376.95	0.172644		1376.95	1.23772		1376.95	1.87456		1376.95	0.463363		1376.95	0.339309
	1378.88	1.45551		1378.88	1.14745		1378.88	0.172794		1378.88	1.237		1378.88	1.87183		1378.88	0.463369		1378.88	0.339213
	1380.81	1.4562		1380.81	1.14704		1380.81	0.172815		1380.81	1.23758		1380.81	1.8731		1380.81	0.463313		1380.81	0.339275
	1382.73	1.45592		1382.73	1.14716		1382.73	0.172765		1382.73	1.23932		1382.73	1.87185		1382.73	0.463378		1382.73	0.339311
	1384.66	1.45557		1384.66	1.14783		1384.66	0.172776		1384.66	1.24219		1384.66	1.86861		1384.66	0.463497		1384.66	0.339307
	1386.59	1.4566		1386.59	1.1483		1386.59	0.172682		1386.59	1.24446		1386.59	1.86975		1386.59	0.463336		1386.59	0.339097
	1388.52	1.45663		1388.52	1.14823		1388.52	0.172816		1388.52	1.24724		1388.52	1.86774		1388.52	0.46349		1388.52	0.339216
	1390.45	1.45629		1390.45	1.14826		1390.45	0.172838		1390.45	1.24993		1390.45	1.86979		1390.45	0.463854		1390.45	0.339193
	1392.38	1.45716		1392.38	1.14839		1392.38	0.172684		1392.38	1.25278		1392.38	1.87188		1392.38	0.464168		1392.38	0.339162
	1394.3	1.45759		1394.3	1.14816		1394.3	0.172533		1394.3	1.25439		1394.3	1.87066		1394.3	0.46443		1394.3	0.339081
	1396.23	1.45678		1396.23	1.14845		1396.23	0.172559		1396.23	1.25608		1396.23	1.86942		1396.23	0.464988		1396.23	0.33962
	1398.16	1.45646		1398.16	1.14969		1398.16	0.172488		1398.16	1.25785		1398.16	1.86794		1398.16	0.465679		1398.16	0.339832
	1400.09	1.45728		1400.09	1.14984		1400.09	0.172641		1400.09	1.25998		1400.09	1.87002		1400.09	0.466705		1400.09	0.340029
	1402.02	1.45694		1402.02	1.15123		1402.02	0.172608		1402.02	1.26396		1402.02	1.87416		1402.02	0.468084		1402.02	0.341943
	1403.95	1.45653		1403.95	1.15636		1403.95	0.173228		1403.95	1.27273		1403.95	1.88294		1403.95	0.47023		1403.95	0.349343
	1405.88	1.45651		1405.88	1.15795		1405.88	0.17358		1405.88	1.27482		1405.88	1.88255		1405.88	0.471842		1405.88	0.350701
	1407.8	1.45675		1407.8	1.15336		1407.8	0.172721		1407.8	1.26811		1407.8	1.8734		1407.8	0.471993		1407.8	0.342706
	1409.73	1.45726		1409.73	1.15198		1409.73	0.172298		1409.73	1.26678		1409.73	1.86932		1409.73	0.472529		1409.73	0.339385
	1411.66	1.45756		1411.66	1.15211		1411.66	0.172328		1411.66	1.26852		1411.66	1.86988		1411.66	0.473795		1411.66	0.338819
	1413.59	1.4577		1413.59	1.15226		1413.59	0.172259		1413.59	1.26926		1413.59	1.87123		1413.59	0.475591		1413.59	0.338662
	1415.52	1.45712		1415.52	1.15267		1415.52	0.172001		1415.52	1.26901		1415.52	1.86698		1415.52	0.477613		1415.52	0.338441
	1417.45	1.45838		1417.45	1.15349		1417.45	0.17162		1417.45	1.26833		1417.45	1.86502		1417.45	0.47923		1417.45	0.338308
	1419.38	1.45976		1419.38	1.1527		1419.38	0.171927		1419.38	1.26636		1419.38	1.86438		1419.38	0.480976		1419.38	0.338241
	1421.3	1.45842		1421.3	1.15301		1421.3	0.172239		1421.3	1.26499		1421.3	1.8666		1421.3	0.482768		1421.3	0.338411
	1423.23	1.45768		1423.23	1.15392		1423.23	0.172038		1423.23	1.26403		1423.23	1.86729		1423.23	0.483608		1423.23	0.338321
	1425.16	1.4572		1425.16	1.15393		1425.16	0.172268		1425.16	1.2626		1425.16	1.86947		1425.16	0.484172		1425.16	0.338305
	1427.09	1.45779		1427.09	1.15356		1427.09	0.172223		1427.09	1.259		1427.09	1.86979		1427.09	0.48422		1427.09	0.338208
	1429.02	1.45862		1429.02	1.15314		1429.02	0.172295		1429.02	1.25515		1429.02	1.86961		1429.02	0.483883		1429.02	0.33818
	1430.95	1.45863		1430.95	1.1528		1430.95	0.172624		1430.95	1.252		1430.95	1.87449		1430.95	0.483605		1430.95	0.338141
	1432.87	1.45861		1432.87	1.15315		1432.87	0.172757		1432.87	1.25018		1432.87	1.87446		1432.87	0.483251		1432.87	0.338273
	1434.8	1.46023		1434.8	1.1544		1434.8	0.172329		1434.8	1.24921		1434.8	1.87314		1434.8	0.482131		1434.8	0.338375
	1436.73	1.46076		1436.73	1.15387		1436.73	0.172758		1436.73	1.24911		1436.73	1.87283		1436.73	0.481129		1436.73	0.338303
	1438.66	1.45944		1438.66	1.15315		1438.66	0.173319		1438.66	1.25113		1438.66	1.87325		1438.66	0.480974		1438.66	0.338266
	1440.59	1.45891		1440.59	1.15383		1440.59	0.173104		1440.59	1.25281		1440.59	1.87268		1440.59	0.480506		1440.59	0.33827
	1442.52	1.45925		1442.52	1.15465		1442.52	0.173074		1442.52	1.25384		1442.52	1.87601		1442.52	0.479672		1442.52	0.338193
	1444.44	1.45954		1444.44	1.15583		1444.44	0.173075		1444.44	1.25493		1444.44	1.87897		1444.44	0.478897		1444.44	0.338194
	1446.37	1.46019		1446.37	1.1562		1446.37	0.172862		1446.37	1.25566		1446.37	1.88103		1446.37	0.477841		1446.37	0.338154
	1448.3	1.46104		1448.3	1.15572		1448.3	0.172946		1448.3	1.25654		1448.3	1.88054		1448.3	0.476816		1448.3	0.338229
	1450.23	1.4613		1450.23	1.15607		1450.23	0.173062		1450.23	1.25741		1450.23	1.8796		1450.23	0.476018		1450.23	0.338203
	1452.16	1.46111		1452.16	1.15668		1452.16	0.172915		1452.16	1.2574		1452.16	1.87959		1452.16	0.475046		1452.16	0.338157
	1454.09	1.46158		1454.09	1.15691		1454.09	0.172274		1454.09	1.25693		1454.09	1.87794		1454.09	0.47378		1454.09	0.338007
	1456.02	1.46393		1456.02	1.15691		1456.02	0.171751		1456.02	1.25538		1456.02	1.87682		1456.02	0.472024		1456.02	0.337638
	1457.94	1.46339		1457.94	1.15627		1457.94	0.172668		1457.94	1.25559		1457.94	1.87707		1457.94	0.471387		1457.94	0.337572
	1459.87	1.46079		1459.87	1.15716		1459.87	0.172921		1459.87	1.25672		1459.87	1.87822		1459.87	0.471308		1459.87	0.337891
	1461.8	1.46088		1461.8	1.15789		1461.8	0.17274		1461.8	1.25667		1461.8	1.87702		1461.8	0.470739		1461.8	0.337969
	1463.73	1.46167		1463.73	1.15805		1463.73	0.172593		1463.73	1.25626		1463.73	1.87779		1463.73	0.469708		1463.73	0.337838
	1465.66	1.46209		1465.66	1.15761		1465.66	0.172922		1465.66	1.25681		1465.66	1.87795		1465.66	0.469056		1465.66	0.337856
	1467.59	1.46152		1467.59	1.15777		1467.59	0.172877		1467.59	1.25854		1467.59	1.87617		1467.59	0.468687		1467.59	0.337986
	1469.52	1.4617		1469.52	1.15799		1469.52	0.172379		1469.52	1.25943		1469.52	1.8739		1469.52	0.467941		1469.52	0.337923
	1471.44	1.4637		1471.44	1.15851		1471.44	0.171861		1471.44	1.2596		1471.44	1.87251		1471.44	0.466622		1471.44	0.337865
	1473.37	1.46394		1473.37	1.15809		1473.37	0.172274		1473.37	1.26096		1473.37	1.87277		1473.37	0.466284		1473.37	0.33787
	1475.3	1.4636		1475.3	1.15827		1475.3	0.172509		1475.3	1.26233		1475.3	1.8755		1475.3	0.466465		1475.3	0.338047
	1477.23	1.46352		1477.23	1.15847		1477.23	0.172554		1477.23	1.26307		1477.23	1.87346		1477.23	0.466255		1477.23	0.338181
	1479.16	1.46295		1479.16	1.15873		1479.16	0.172354		1479.16	1.26402		1479.16	1.86954		1479.16	0.465994		1479.16	0.338225
	1481.09	1.46354		1481.09	1.15877		1481.09	0.172256		1481.09	1.26381		1481.09	1.86766		1481.09	0.465766		1481.09	0.338256
	1483.02	1.46347		1483.02	1.15876		1483.02	0.17251		1483.02	1.26368		1483.02	1.86882		1483.02	0.465604		1483.02	0.338315
	1484.94	1.46385		1484.94	1.15922		1484.94	0.172384		1484.94	1.26395		1484.94	1.87003		1484.94	0.465097		1484.94	0.338325
	1486.87	1.46516		1486.87	1.15998		1486.87	0.172091		1486.87	1.26416		1486.87	1.86885		1486.87	0.464454		1486.87	0.338414
	1488.8	1.46627		1488.8	1.16025		1488.8	0.172089		1488.8	1.26454		1488.8	1.86686		1488.8	0.463967		1488.8	0.338403
	1490.73	1.46624		1490.73	1.16004		1490.73	0.172582		1490.73	1.26584		1490.73	1.86706		1490.73	0.464143		1490.73	0.33842
	1492.66	1.46442		1492.66	1.16083		1492.66	0.172546		1492.66	1.26723		1492.66	1.86882		1492.66	0.464311		1492.66	0.338549
	1494.59	1.46383		1494.59	1.16148		1494.59	0.171865		1494.59	1.26788		1494.59	1.86787		1494.59	0.463788		1494.59	0.338556
	1496.52	1.46611		1496.52	1.16115		1496.52	0.172099		1496.52	1.26901		1496.52	1.86992		1496.52	0.463311		1496.52	0.338526
	1498.44	1.46687		1498.44	1.16147		1498.44	0.172474		1498.44	1.2701		1498.44	1.87336		1498.44	0.463359		1498.44	0.338555
	1500.37	1.46564		1500.37	1.16183		1500.37	0.172545		1500.37	1.27146		1500.37	1.8761		1500.37	0.463677		1500.37	0.338443
	1502.3	1.46495		1502.3	1.16262		1502.3	0.172372		1502.3	1.27318		1502.3	1.87674		1502.3	0.463799		1502.3	0.338397
	1504.23	1.46734		1504.23	1.16298		1504.23	0.171405		1504.23	1.27365		1504.23	1.8796		1504.23	0.462918		1504.23	0.338266
	1506.16	1.46967		1506.16	1.1624		1506.16	0.171354		1506.16	1.27399		1506.16	1.88554		1506.16	0.462342		1506.16	0.337981
	1508.09	1.46819		1508.09	1.16166		1508.09	0.172164		1508.09	1.27568		1508.09	1.89724		1508.09	0.46353		1508.09	0.338063
	1510.01	1.46676		1510.01	1.1628		1510.01	0.171715		1510.01	1.27759		1510.01	1.90199		1510.01	0.464099		1510.01	0.338385
	1511.94	1.46765		1511.94	1.16328		1511.94	0.171198		1511.94	1.27874		1511.94	1.9007		1511.94	0.463916		1511.94	0.338543
	1513.87	1.46805		1513.87	1.16423		1513.87	0.170804		1513.87	1.27978		1513.87	1.89981		1513.87	0.463676		1513.87	0.338476
	1515.8	1.46838		1515.8	1.16524		1515.8	0.170399		1515.8	1.27994		1515.8	1.90082		1515.8	0.463068		1515.8	0.338209
	1517.73	1.4683		1517.73	1.16478		1517.73	0.17036		1517.73	1.2787		1517.73	1.89823		1517.73	0.462694		1517.73	0.338112
	1519.66	1.46974		1519.66	1.16548		1519.66	0.169872		1519.66	1.27729		1519.66	1.89396		1519.66	0.462145		1519.66	0.338047
	1521.59	1.47045		1521.59	1.16422		1521.59	0.170442		1521.59	1.27643		1521.59	1.89145		1521.59	0.461912		1521.59	0.338068
	1523.51	1.47		1523.51	1.16469		1523.51	0.170958		1523.51	1.27762		1523.51	1.88498		1523.51	0.462167		1523.51	0.338357
	1525.44	1.47092		1525.44	1.166		1525.44	0.170766		1525.44	1.27804		1525.44	1.87871		1525.44	0.462006		1525.44	0.338508
	1527.37	1.47056		1527.37	1.16601		1527.37	0.171152		1527.37	1.27702		1527.37	1.87263		1527.37	0.462172		1527.37	0.338695
	1529.3	1.46979		1529.3	1.16624		1529.3	0.171429		1529.3	1.27747		1529.3	1.86945		1529.3	0.462312		1529.3	0.338853
	1531.23	1.47016		1531.23	1.16758		1531.23	0.17124		1531.23	1.27741		1531.23	1.86827		1531.23	0.462163		1531.23	0.338786
	1533.16	1.47088		1533.16	1.16755		1533.16	0.171157		1533.16	1.27582		1533.16	1.86664		1533.16	0.461811		1533.16	0.338682
	1535.09	1.47042		1535.09	1.16763		1535.09	0.171644		1535.09	1.27672		1535.09	1.86858		1535.09	0.462074		1535.09	0.338915
	1537.01	1.47209		1537.01	1.16935		1537.01	0.170831		1537.01	1.27611		1537.01	1.87006		1537.01	0.461394		1537.01	0.339033
	1538.94	1.47516		1538.94	1.16874		1538.94	0.170623		1538.94	1.27328		1538.94	1.86759		1538.94	0.460522		1538.94	0.338788
	1540.87	1.47516		1540.87	1.16806		1540.87	0.171618		1540.87	1.27332		1540.87	1.86326		1540.87	0.460817		1540.87	0.338833
	1542.8	1.47482		1542.8	1.16968		1542.8	0.171988		1542.8	1.27552		1542.8	1.8592		1542.8	0.461453		1542.8	0.339091
	1544.73	1.47468		1544.73	1.1705		1544.73	0.172046		1544.73	1.27676		1544.73	1.86069		1544.73	0.461928		1544.73	0.339436
	1546.66	1.4738		1546.66	1.17068		1546.66	0.172191		1546.66	1.27699		1546.66	1.8628		1546.66	0.462212		1546.66	0.339843
	1548.58	1.47373		1548.58	1.172		1548.58	0.172043		1548.58	1.27721		1548.58	1.86694		1548.58	0.462186		1548.58	0.339954
	1550.51	1.47387		1550.51	1.17258		1550.51	0.172245		1550.51	1.27724		1550.51	1.86866		1550.51	0.462328		1550.51	0.339947
	1552.44	1.47453		1552.44	1.17287		1552.44	0.172032		1552.44	1.27771		1552.44	1.86668		1552.44	0.462326		1552.44	0.339925
	1554.37	1.47661		1554.37	1.17368		1554.37	0.171946		1554.37	1.2773		1554.37	1.86613		1554.37	0.462066		1554.37	0.339962
	1556.3	1.47817		1556.3	1.17562		1556.3	0.171189		1556.3	1.27648		1556.3	1.86675		1556.3	0.461308		1556.3	0.339938
	1558.23	1.47994		1558.23	1.17722		1558.23	0.170792		1558.23	1.27505		1558.23	1.86252		1558.23	0.460172		1558.23	0.339695
	1560.15	1.48008		1560.15	1.17394		1560.15	0.172498		1560.15	1.27593		1560.15	1.8617		1560.15	0.461426		1560.15	0.340007
	1562.08	1.47862		1562.08	1.17474		1562.08	0.172832		1562.08	1.27778		1562.08	1.86638		1562.08	0.462802		1562.08	0.340668
	1564.01	1.47866		1564.01	1.17566		1564.01	0.172509		1564.01	1.27828		1564.01	1.8688		1564.01	0.462947		1564.01	0.340949
	1565.94	1.47916		1565.94	1.1762		1565.94	0.172557		1565.94	1.27828		1565.94	1.8698		1565.94	0.463031		1565.94	0.341156
	1567.87	1.48083		1567.87	1.17722		1567.87	0.172265		1567.87	1.27779		1567.87	1.86854		1567.87	0.462821		1567.87	0.341283
	1569.8	1.48208		1569.8	1.177		1569.8	0.172589		1569.8	1.27758		1569.8	1.86682		1569.8	0.462886		1569.8	0.341438
	1571.73	1.48109		1571.73	1.17759		1571.73	0.173045		1571.73	1.27845		1571.73	1.8701		1571.73	0.463641		1571.73	0.341699
	1573.65	1.48159		1573.65	1.17885		1573.65	0.172363		1573.65	1.27871		1573.65	1.86844		1573.65	0.463408		1573.65	0.341926
	1575.58	1.48243		1575.58	1.17958		1575.58	0.172276		1575.58	1.27853		1575.58	1.86258		1575.58	0.462775		1575.58	0.342021
	1577.51	1.48256		1577.51	1.18021		1577.51	0.173373		1577.51	1.27988		1577.51	1.86831		1577.51	0.46363		1577.51	0.342266
	1579.44	1.48314		1579.44	1.18164		1579.44	0.17324		1579.44	1.2801		1579.44	1.87707		1579.44	0.464413		1579.44	0.342602
	1581.37	1.48362		1581.37	1.18226		1581.37	0.173102		1581.37	1.27999		1581.37	1.87903		1581.37	0.464485		1581.37	0.3429
	1583.3	1.48365		1583.3	1.18354		1583.3	0.173146		1583.3	1.28067		1583.3	1.87463		1583.3	0.464547		1583.3	0.343103
	1585.23	1.48422		1585.23	1.18531		1585.23	0.173269		1585.23	1.28049		1585.23	1.87239		1585.23	0.464813		1585.23	0.343315
	1587.15	1.48488		1587.15	1.18637		1587.15	0.173373		1587.15	1.28034		1587.15	1.86938		1587.15	0.46516		1587.15	0.343556
	1589.08	1.48574		1589.08	1.18694		1589.08	0.173479		1589.08	1.28082		1589.08	1.86732		1589.08	0.465323		1589.08	0.343773
	1591.01	1.4874		1591.01	1.18782		1591.01	0.173561		1591.01	1.28103		1591.01	1.86833		1591.01	0.465543		1591.01	0.344052
	1592.94	1.4883		1592.94	1.18871		1592.94	0.173697		1592.94	1.28143		1592.94	1.87107		1592.94	0.465707		1592.94	0.344316
	1594.87	1.48867		1594.87	1.18965		1594.87	0.173842		1594.87	1.28165		1594.87	1.87293		1594.87	0.46578		1594.87	0.344593
	1596.8	1.4893		1596.8	1.19091		1596.8	0.173978		1596.8	1.28214		1596.8	1.87497		1596.8	0.466109		1596.8	0.344936
	1598.72	1.48998		1598.72	1.19181		1598.72	0.174068		1598.72	1.28174		1598.72	1.87558		1598.72	0.466438		1598.72	0.345228
	1600.65	1.49137		1600.65	1.1925		1600.65	0.174217		1600.65	1.28179		1600.65	1.87639		1600.65	0.46664		1600.65	0.345519
	1602.58	1.49198		1602.58	1.19386		1602.58	0.174263		1602.58	1.28356		1602.58	1.87776		1602.58	0.466938		1602.58	0.345934
	1604.51	1.49239		1604.51	1.1946		1604.51	0.174323		1604.51	1.28473		1604.51	1.88327		1604.51	0.467278		1604.51	0.346301
	1606.44	1.49373		1606.44	1.19535		1606.44	0.17436		1606.44	1.28413		1606.44	1.88655		1606.44	0.467586		1606.44	0.346521
	1608.37	1.49549		1608.37	1.19608		1608.37	0.174541		1608.37	1.28455		1608.37	1.88536		1608.37	0.467872		1608.37	0.346678
	1610.3	1.49694		1610.3	1.1966		1610.3	0.174586		1610.3	1.28507		1610.3	1.88376		1610.3	0.467988		1610.3	0.347051
	1612.22	1.49791		1612.22	1.1978		1612.22	0.174576		1612.22	1.28495		1612.22	1.88205		1612.22	0.468142		1612.22	0.347525
	1614.15	1.49831		1614.15	1.19869		1614.15	0.174139		1614.15	1.28412		1614.15	1.88231		1614.15	0.467937		1614.15	0.347774
	1616.08	1.5		1616.08	1.19901		1616.08	0.174231		1616.08	1.28334		1616.08	1.87877		1616.08	0.467538		1616.08	0.347934
	1618.01	1.50148		1618.01	1.19945		1618.01	0.175167		1618.01	1.28398		1618.01	1.87709		1618.01	0.468352		1618.01	0.348486
	1619.94	1.50144		1619.94	1.20079		1619.94	0.175053		1619.94	1.28341		1619.94	1.87857		1619.94	0.468948		1619.94	0.348971
	1621.87	1.50258		1621.87	1.20233		1621.87	0.174951		1621.87	1.28268		1621.87	1.87718		1621.87	0.468907		1621.87	0.34928
	1623.8	1.50443		1623.8	1.20269		1623.8	0.175562		1623.8	1.28301		1623.8	1.87583		1623.8	0.469307		1623.8	0.349796
	1625.72	1.50605		1625.72	1.20356		1625.72	0.175697		1625.72	1.28412		1625.72	1.87491		1625.72	0.469835		1625.72	0.350175
	1627.65	1.50714		1627.65	1.20428		1627.65	0.175747		1627.65	1.28422		1627.65	1.8769		1627.65	0.470051		1627.65	0.350452
	1629.58	1.50742		1629.58	1.20528		1629.58	0.176171		1629.58	1.28444		1629.58	1.88055		1629.58	0.470429		1629.58	0.350826
	1631.51	1.50827		1631.51	1.2071		1631.51	0.176135		1631.51	1.28462		1631.51	1.88211		1631.51	0.470594		1631.51	0.351264
	1633.44	1.51058		1633.44	1.20852		1633.44	0.17556		1633.44	1.28457		1633.44	1.87859		1633.44	0.470024		1633.44	0.351582
	1635.37	1.51275		1635.37	1.20808		1635.37	0.175918		1635.37	1.28458		1635.37	1.8752		1635.37	0.469815		1635.37	0.351755
	1637.3	1.51271		1637.3	1.2087		1637.3	0.177001		1637.3	1.28594		1637.3	1.87349		1637.3	0.471103		1637.3	0.352201
	1639.22	1.51317		1639.22	1.21127		1639.22	0.176879		1639.22	1.28681		1639.22	1.87442		1639.22	0.471698		1639.22	0.352774
	1641.15	1.51357		1641.15	1.21236		1641.15	0.17706		1641.15	1.2869		1641.15	1.87668		1641.15	0.471994		1641.15	0.353234
	1643.08	1.51419		1643.08	1.21356		1643.08	0.1769		1643.08	1.28585		1643.08	1.88172		1643.08	0.472062		1643.08	0.353696
	1645.01	1.51718		1645.01	1.21446		1645.01	0.176653		1645.01	1.2849		1645.01	1.88375		1645.01	0.471702		1645.01	0.353804
	1646.94	1.51927		1646.94	1.21331		1646.94	0.177287		1646.94	1.28496		1646.94	1.87945		1646.94	0.471898		1646.94	0.354031
	1648.87	1.5189		1648.87	1.21487		1648.87	0.177583		1648.87	1.28598		1648.87	1.87992		1648.87	0.472706		1648.87	0.35473
	1650.8	1.52043		1650.8	1.21782		1650.8	0.176124		1650.8	1.285		1650.8	1.87752		1650.8	0.472012		1650.8	0.35519
	1652.72	1.52466		1652.72	1.21874		1652.72	0.176609		1652.72	1.28364		1652.72	1.87298		1652.72	0.471298		1652.72	0.355245
	1654.65	1.52495		1654.65	1.21954		1654.65	0.178781		1654.65	1.28552		1654.65	1.87739		1654.65	0.473165		1654.65	0.35587
	1656.58	1.52426		1656.58	1.22064		1656.58	0.178724		1656.58	1.28692		1656.58	1.88048		1656.58	0.47422		1656.58	0.356519
	1658.51	1.52565		1658.51	1.22169		1658.51	0.178561		1658.51	1.28832		1658.51	1.87733		1658.51	0.474443		1658.51	0.356986
	1660.44	1.52684		1660.44	1.22354		1660.44	0.1784		1660.44	1.28853		1660.44	1.87564		1660.44	0.474341		1660.44	0.357317
	1662.37	1.52904		1662.37	1.22535		1662.37	0.178662		1662.37	1.28758		1662.37	1.87522		1662.37	0.474397		1662.37	0.357573
	1664.29	1.52997		1664.29	1.22554		1664.29	0.179214		1664.29	1.28736		1664.29	1.88022		1664.29	0.475053		1664.29	0.358059
	1666.22	1.53078		1666.22	1.22645		1666.22	0.179014		1666.22	1.28743		1666.22	1.88389		1666.22	0.475217		1666.22	0.358653
	1668.15	1.53332		1668.15	1.22745		1668.15	0.178817		1668.15	1.28692		1668.15	1.88084		1668.15	0.474862		1668.15	0.358968
	1670.08	1.53509		1670.08	1.22875		1670.08	0.179466		1670.08	1.28761		1670.08	1.87727		1670.08	0.475331		1670.08	0.359335
	1672.01	1.53445		1672.01	1.23014		1672.01	0.179685		1672.01	1.28912		1672.01	1.87748		1672.01	0.476025		1672.01	0.359808
	1673.94	1.53641		1673.94	1.23165		1673.94	0.179429		1673.94	1.2897		1673.94	1.88034		1673.94	0.475959		1673.94	0.360234
	1675.87	1.53871		1675.87	1.2321		1675.87	0.180191		1675.87	1.29072		1675.87	1.87957		1675.87	0.476439		1675.87	0.360795
	1677.79	1.53874		1677.79	1.23405		1677.79	0.180561		1677.79	1.29139		1677.79	1.88083		1677.79	0.477124		1677.79	0.361423
	1679.72	1.54		1679.72	1.23579		1679.72	0.180618		1679.72	1.29114		1679.72	1.88364		1679.72	0.477478		1679.72	0.361765
	1681.65	1.54208		1681.65	1.23761		1681.65	0.180099		1681.65	1.29068		1681.65	1.887		1681.65	0.477264		1681.65	0.362202
	1683.58	1.54492		1683.58	1.23849		1683.58	0.17988		1683.58	1.2895		1683.58	1.88742		1683.58	0.476652		1683.58	0.362527
	1685.51	1.54711		1685.51	1.23824		1685.51	0.181511		1685.51	1.29114		1685.51	1.88808		1685.51	0.477867		1685.51	0.363123
	1687.44	1.54821		1687.44	1.24039		1687.44	0.181603		1687.44	1.29294		1687.44	1.88986		1687.44	0.478797		1687.44	0.363819
	1689.37	1.54927		1689.37	1.24168		1689.37	0.181514		1689.37	1.29317		1689.37	1.88868		1689.37	0.479371		1689.37	0.364465
	1691.29	1.54951		1691.29	1.24269		1691.29	0.181867		1691.29	1.29352		1691.29	1.88607		1691.29	0.480049		1691.29	0.364924
	1693.22	1.55112		1693.22	1.24497		1693.22	0.181595		1693.22	1.29391		1693.22	1.88336		1693.22	0.480015		1693.22	0.365252
	1695.15	1.55524		1695.15	1.24672		1695.15	0.181738		1695.15	1.29365		1695.15	1.88299		1695.15	0.479694		1695.15	0.36572
	1697.08	1.55687		1697.08	1.24597		1697.08	0.182433		1697.08	1.29361		1697.08	1.88499		1697.08	0.480365		1697.08	0.366433
	1699.01	1.55777		1699.01	1.24729		1699.01	0.181661		1699.01	1.29279		1699.01	1.88257		1699.01	0.479978		1699.01	0.366893
	1700.94	1.55991		1700.94	1.2487		1700.94	0.18329		1700.94	1.29372		1700.94	1.88362		1700.94	0.481026		1700.94	0.367533
	1702.86	1.56048		1702.86	1.25025		1702.86	0.183749		1702.86	1.29648		1702.86	1.88797		1702.86	0.482706		1702.86	0.368488
	1704.79	1.56212		1704.79	1.25246		1704.79	0.183432		1704.79	1.29665		1704.79	1.88923		1704.79	0.483224		1704.79	0.369125
	1706.72	1.56394		1706.72	1.25314		1706.72	0.183964		1706.72	1.29672		1706.72	1.88975		1706.72	0.484046		1706.72	0.369719
	1708.65	1.56519		1708.65	1.25495		1708.65	0.184382		1708.65	1.29726		1708.65	1.89177		1708.65	0.484843		1708.65	0.370499
	1710.58	1.56628		1710.58	1.2571		1710.58	0.184669		1710.58	1.29795		1710.58	1.89099		1710.58	0.485345		1710.58	0.371412
	1712.51	1.5694		1712.51	1.25803		1712.51	0.184637		1712.51	1.29782		1712.51	1.89109		1712.51	0.485721		1712.51	0.372122
	1714.43	1.57201		1714.43	1.25982		1714.43	0.184522		1714.43	1.29796		1714.43	1.89233		1714.43	0.485868		1714.43	0.37259
	1716.36	1.57548		1716.36	1.26232		1716.36	0.184726		1716.36	1.29805		1716.36	1.89209		1716.36	0.486014		1716.36	0.373202
	1718.29	1.57756		1718.29	1.26233		1718.29	0.185838		1718.29	1.29894		1718.29	1.8921		1718.29	0.48703		1718.29	0.374056
	1720.22	1.57654		1720.22	1.26512		1720.22	0.186292		1720.22	1.30075		1720.22	1.89395		1720.22	0.488195		1720.22	0.375186
	1722.15	1.57715		1722.15	1.26748		1722.15	0.186254		1722.15	1.30114		1722.15	1.8949		1722.15	0.488833		1722.15	0.375942
	1724.08	1.57876		1724.08	1.26912		1724.08	0.186676		1724.08	1.30166		1724.08	1.89438		1724.08	0.48957		1724.08	0.376652
	1726.01	1.58172		1726.01	1.2711		1726.01	0.187042		1726.01	1.3029		1726.01	1.89818		1726.01	0.490186		1726.01	0.377435
	1727.93	1.58394		1727.93	1.27317		1727.93	0.187343		1727.93	1.30329		1727.93	1.90153		1727.93	0.490652		1727.93	0.378178
	1729.86	1.58474		1729.86	1.27551		1729.86	0.187653		1729.86	1.3039		1729.86	1.90086		1729.86	0.490963		1729.86	0.378823
	1731.79	1.58744		1731.79	1.27882		1731.79	0.187381		1731.79	1.3043		1731.79	1.90206		1731.79	0.49086		1731.79	0.379497
	1733.72	1.59171		1733.72	1.28089		1733.72	0.187939		1733.72	1.30385		1733.72	1.9038		1733.72	0.49101		1733.72	0.379985
	1735.65	1.59274		1735.65	1.28127		1735.65	0.18952		1735.65	1.30484		1735.65	1.90338		1735.65	0.492495		1735.65	0.380706
	1737.58	1.59192		1737.58	1.28381		1737.58	0.189302		1737.58	1.30608		1737.58	1.90372		1737.58	0.49306		1737.58	0.381449
	1739.51	1.59394		1739.51	1.28548		1739.51	0.189659		1739.51	1.30601		1739.51	1.90406		1739.51	0.493231		1739.51	0.382039
	1741.43	1.59625		1741.43	1.28758		1741.43	0.190367		1741.43	1.30685		1741.43	1.90131		1741.43	0.493729		1741.43	0.382606
	1743.36	1.599		1743.36	1.29021		1743.36	0.19063		1743.36	1.30727		1743.36	1.90385		1743.36	0.49433		1743.36	0.383315
	1745.29	1.6016		1745.29	1.29179		1745.29	0.190843		1745.29	1.30756		1745.29	1.90616		1745.29	0.495016		1745.29	0.384143
	1747.22	1.60335		1747.22	1.29432		1747.22	0.191095		1747.22	1.30847		1747.22	1.90718		1747.22	0.495461		1747.22	0.384879
	1749.15	1.60516		1749.15	1.29725		1749.15	0.191337		1749.15	1.30939		1749.15	1.90817		1749.15	0.495876		1749.15	0.385483
	1751.08	1.609		1751.08	1.29912		1751.08	0.191856		1751.08	1.30997		1751.08	1.90765		1751.08	0.496591		1751.08	0.386331
	1753.01	1.61153		1753.01	1.30089		1753.01	0.192427		1753.01	1.3118		1753.01	1.90772		1753.01	0.497607		1753.01	0.387363
	1754.93	1.61253		1754.93	1.30306		1754.93	0.192382		1754.93	1.31271		1754.93	1.91171		1754.93	0.498354		1754.93	0.388183
	1756.86	1.6135		1756.86	1.30564		1756.86	0.19261		1756.86	1.31307		1756.86	1.91498		1756.86	0.498982		1756.86	0.389004
	1758.79	1.61497		1758.79	1.30856		1758.79	0.192717		1758.79	1.3144		1758.79	1.91845		1758.79	0.499539		1758.79	0.39008
	1760.72	1.61776		1760.72	1.31147		1760.72	0.192699		1760.72	1.31497		1760.72	1.91644		1760.72	0.499971		1760.72	0.391049
	1762.65	1.62092		1762.65	1.3134		1762.65	0.193196		1762.65	1.31588		1762.65	1.91215		1762.65	0.500806		1762.65	0.392046
	1764.58	1.6233		1764.58	1.31568		1764.58	0.193347		1764.58	1.31709		1764.58	1.91508		1764.58	0.501677		1764.58	0.393029
	1766.51	1.62703		1766.51	1.31974		1766.51	0.193304		1766.51	1.31767		1766.51	1.91849		1766.51	0.502411		1766.51	0.39405
	1768.43	1.63046		1768.43	1.32181		1768.43	0.193673		1768.43	1.31753		1768.43	1.91981		1768.43	0.503246		1768.43	0.395128
	1770.36	1.63263		1770.36	1.32391		1770.36	0.193641		1770.36	1.3183		1770.36	1.92166		1770.36	0.503673		1770.36	0.396281
	1772.29	1.63599		1772.29	1.32707		1772.29	0.194314		1772.29	1.31973		1772.29	1.92268		1772.29	0.504441		1772.29	0.39748
	1774.22	1.64012		1774.22	1.33092		1774.22	0.195405		1774.22	1.32164		1774.22	1.92394		1774.22	0.506225		1774.22	0.399064
	1776.15	1.64465		1776.15	1.33575		1776.15	0.195803		1776.15	1.3236		1776.15	1.92548		1776.15	0.507669		1776.15	0.400743
	1778.08	1.64799		1778.08	1.34027		1778.08	0.196351		1778.08	1.32395		1778.08	1.92707		1778.08	0.508646		1778.08	0.402228
	1780	1.64905		1780	1.34262		1780	0.196793		1780	1.32406		1780	1.92931		1780	0.509275		1780	0.403176
	1781.93	1.65016		1781.93	1.34552		1781.93	0.197239		1781.93	1.32531		1781.93	1.93165		1781.93	0.510266		1781.93	0.404176
	1783.86	1.65276		1783.86	1.34847		1783.86	0.19751		1783.86	1.32653		1783.86	1.93185		1783.86	0.511135		1783.86	0.405223
	1785.79	1.65487		1785.79	1.3516		1785.79	0.198165		1785.79	1.32842		1785.79	1.93558		1785.79	0.512005		1785.79	0.406322
	1787.72	1.65773		1787.72	1.35518		1787.72	0.19853		1787.72	1.32943		1787.72	1.93626		1787.72	0.512787		1787.72	0.407431
	1789.65	1.66203		1789.65	1.35777		1789.65	0.198624		1789.65	1.33041		1789.65	1.93556		1789.65	0.513367		1789.65	0.408421
	1791.58	1.6664		1791.58	1.36044		1791.58	0.199057		1791.58	1.33136		1791.58	1.93864		1791.58	0.513952		1791.58	0.409445
	1793.5	1.66893		1793.5	1.36377		1793.5	0.20006		1793.5	1.33306		1793.5	1.93958		1793.5	0.51515		1793.5	0.410774
	1795.43	1.67146		1795.43	1.3672		1795.43	0.200485		1795.43	1.3351		1795.43	1.94293		1795.43	0.516354		1795.43	0.411992
	1797.36	1.67608		1797.36	1.37071		1797.36	0.200889		1797.36	1.33638		1797.36	1.94565		1797.36	0.517378		1797.36	0.413291
	1799.29	1.67925		1799.29	1.37468		1799.29	0.201397		1799.29	1.33781		1799.29	1.94427		1799.29	0.51845		1799.29	0.414721
	1801.22	1.68165		1801.22	1.37882		1801.22	0.20231		1801.22	1.33952		1801.22	1.94798		1801.22	0.519907		1801.22	0.416248
	1803.15	1.68543		1803.15	1.38274		1803.15	0.203116		1803.15	1.34184		1803.15	1.95559		1803.15	0.521348		1803.15	0.417867
	1805.08	1.69062		1805.08	1.38773		1805.08	0.203789		1805.08	1.34361		1805.08	1.95722		1805.08	0.522807		1805.08	0.41976
	1807	1.69575		1807	1.39299		1807	0.204546		1807	1.34467		1807	1.95594		1807	0.524375		1807	0.421708
	1808.93	1.70339		1808.93	1.39869		1808.93	0.20549		1808.93	1.34653		1808.93	1.95841		1808.93	0.526079		1808.93	0.423908
	1810.86	1.71033		1810.86	1.40626		1810.86	0.206757		1810.86	1.34886		1810.86	1.96181		1810.86	0.528252		1810.86	0.42658
	1812.79	1.71684		1812.79	1.41504		1812.79	0.208389		1812.79	1.35269		1812.79	1.96194		1812.79	0.530921		1812.79	0.429875
	1814.72	1.72729		1814.72	1.42583		1814.72	0.210285		1814.72	1.35911		1814.72	1.96559		1814.72	0.534352		1814.72	0.434181
	1816.65	1.74244		1816.65	1.44019		1816.65	0.212902		1816.65	1.36582		1816.65	1.97158		1816.65	0.539174		1816.65	0.439698
	1818.57	1.75211		1818.57	1.45223		1818.57	0.215053		1818.57	1.37117		1818.57	1.97889		1818.57	0.543002		1818.57	0.444036
	1820.5	1.75756		1820.5	1.4602		1820.5	0.216243		1820.5	1.374		1820.5	1.98603		1820.5	0.545108		1820.5	0.446587
	1822.43	1.7622		1822.43	1.46475		1822.43	0.216803		1822.43	1.37537		1822.43	1.98734		1822.43	0.546389		1822.43	0.448337
	1824.36	1.76652		1824.36	1.46855		1824.36	0.217461		1824.36	1.37648		1824.36	1.98676		1824.36	0.547595		1824.36	0.450041
	1826.29	1.77161		1826.29	1.4733		1826.29	0.218436		1826.29	1.37835		1826.29	1.98866		1826.29	0.549034		1826.29	0.451846
	1828.22	1.77771		1828.22	1.47803		1828.22	0.219129		1828.22	1.38006		1828.22	1.99004		1828.22	0.550327		1828.22	0.453765
	1830.14	1.78391		1830.14	1.48345		1830.14	0.22017		1830.14	1.38197		1830.14	1.99154		1830.14	0.552065		1830.14	0.45569
	1832.07	1.78632		1832.07	1.49014		1832.07	0.221329		1832.07	1.38477		1832.07	1.99602		1832.07	0.554119		1832.07	0.457967
	1834	1.79085		1834	1.49547		1834	0.222234		1834	1.38696		1834	2.00321		1834	0.555813		1834	0.460254
	1835.93	1.79859		1835.93	1.5005		1835.93	0.223207		1835.93	1.3891		1835.93	2.00465		1835.93	0.557528		1835.93	0.46249
	1837.86	1.80393		1837.86	1.50633		1837.86	0.224225		1837.86	1.39163		1837.86	2.00637		1837.86	0.559389		1837.86	0.46457
	1839.79	1.80838		1839.79	1.51281		1839.79	0.225324		1839.79	1.39455		1839.79	2.00768		1839.79	0.561266		1839.79	0.466809
	1841.72	1.81441		1841.72	1.51824		1841.72	0.226042		1841.72	1.39672		1841.72	2.01082		1841.72	0.562854		1841.72	0.469044
	1843.64	1.82003		1843.64	1.52454		1843.64	0.227148		1843.64	1.39812		1843.64	2.01912		1843.64	0.564485		1843.64	0.471209
	1845.57	1.82525		1845.57	1.53089		1845.57	0.228551		1845.57	1.40094		1845.57	2.02129		1845.57	0.566412		1845.57	0.473383
	1847.5	1.83147		1847.5	1.53665		1847.5	0.22938		1847.5	1.40387		1847.5	2.01966		1847.5	0.568308		1847.5	0.475566
	1849.43	1.83678		1849.43	1.54208		1849.43	0.23024		1849.43	1.40528		1849.43	2.02182		1849.43	0.570108		1849.43	0.477608
	1851.36	1.8427		1851.36	1.54818		1851.36	0.2313		1851.36	1.40692		1851.36	2.02792		1851.36	0.571784		1851.36	0.479777
	1853.29	1.84828		1853.29	1.5532		1853.29	0.232294		1853.29	1.4088		1853.29	2.03104		1853.29	0.573394		1853.29	0.481891
	1855.21	1.8536		1855.21	1.5578		1855.21	0.23316		1855.21	1.41105		1855.21	2.03103		1855.21	0.575089		1855.21	0.483931
	1857.14	1.85915		1857.14	1.56277		1857.14	0.234062		1857.14	1.41488		1857.14	2.02993		1857.14	0.576755		1857.14	0.485841
	1859.07	1.86241		1859.07	1.56923		1859.07	0.234977		1859.07	1.41721		1859.07	2.03116		1859.07	0.578362		1859.07	0.487949
	1861	1.86369		1861	1.57464		1861	0.235964		1861	1.41861		1861	2.03243		1861	0.579804		1861	0.489821
	1862.93	1.86837		1862.93	1.58052		1862.93	0.236868		1862.93	1.41989		1862.93	2.03698		1862.93	0.581324		1862.93	0.491688
	1864.86	1.87617		1864.86	1.5855		1864.86	0.237567		1864.86	1.42151		1864.86	2.04226		1864.86	0.58292		1864.86	0.493568
	1866.79	1.88313		1866.79	1.58823		1866.79	0.238376		1866.79	1.42376		1866.79	2.04644		1866.79	0.584449		1866.79	0.495476
	1868.71	1.88733		1868.71	1.59232		1868.71	0.239399		1868.71	1.42636		1868.71	2.04961		1868.71	0.585961		1868.71	0.497403
	1870.64	1.88972		1870.64	1.60011		1870.64	0.2406		1870.64	1.42872		1870.64	2.05087		1870.64	0.588044		1870.64	0.499474
	1872.57	1.89538		1872.57	1.60561		1872.57	0.2415		1872.57	1.43014		1872.57	2.05347		1872.57	0.589811		1872.57	0.501548
	1874.5	1.90154		1874.5	1.61123		1874.5	0.242497		1874.5	1.4325		1874.5	2.05488		1874.5	0.59148		1874.5	0.503729
	1876.43	1.90714		1876.43	1.61672		1876.43	0.243474		1876.43	1.43523		1876.43	2.05703		1876.43	0.59314		1876.43	0.505792
	1878.36	1.91209		1878.36	1.62246		1878.36	0.244434		1878.36	1.43746		1878.36	2.05866		1878.36	0.594974		1878.36	0.507858
	1880.29	1.91709		1880.29	1.62639		1880.29	0.245376		1880.29	1.44005		1880.29	2.06347		1880.29	0.596861		1880.29	0.51001
	1882.21	1.92255		1882.21	1.63236		1882.21	0.246421		1882.21	1.44235		1882.21	2.0667		1882.21	0.598718		1882.21	0.512527
	1884.14	1.92769		1884.14	1.63944		1884.14	0.247456		1884.14	1.44483		1884.14	2.06861		1884.14	0.600567		1884.14	0.514897
	1886.07	1.93378		1886.07	1.6464		1886.07	0.248563		1886.07	1.44681		1886.07	2.06949		1886.07	0.602576		1886.07	0.517172
	1888	1.94031		1888	1.65278		1888	0.249639		1888	1.44845		1888	2.07173		1888	0.604382		1888	0.519369
	1889.93	1.94546		1889.93	1.65923		1889.93	0.250916		1889.93	1.45098		1889.93	2.07598		1889.93	0.606353		1889.93	0.521636
	1891.86	1.94755		1891.86	1.66516		1891.86	0.252034		1891.86	1.45504		1891.86	2.07915		1891.86	0.608477		1891.86	0.523955
	1893.79	1.95149		1893.79	1.67109		1893.79	0.253077		1893.79	1.45794		1893.79	2.08236		1893.79	0.610469		1893.79	0.526461
	1895.71	1.95989		1895.71	1.67744		1895.71	0.254162		1895.71	1.46006		1895.71	2.08294		1895.71	0.6126		1895.71	0.528876
	1897.64	1.96808		1897.64	1.68442		1897.64	0.255293		1897.64	1.46176		1897.64	2.08446		1897.64	0.614654		1897.64	0.531467
	1899.57	1.97247		1899.57	1.69124		1899.57	0.256394		1899.57	1.46504		1899.57	2.08881		1899.57	0.616602		1899.57	0.533937
	1901.5	1.97807		1901.5	1.69959		1901.5	0.257614		1901.5	1.4687		1901.5	2.09515		1901.5	0.618847		1901.5	0.536569
	1903.43	1.9857		1903.43	1.70612		1903.43	0.258857		1903.43	1.47089		1903.43	2.09487		1903.43	0.620983		1903.43	0.539288
	1905.36	1.99315		1905.36	1.71201		1905.36	0.260146		1905.36	1.47368		1905.36	2.09899		1905.36	0.623146		1905.36	0.541995
	1907.29	1.99808		1907.29	1.71787		1907.29	0.261417		1907.29	1.47645		1907.29	2.099		1907.29	0.625166		1907.29	0.544463
	1909.21	2.00174		1909.21	1.72451		1909.21	0.262675		1909.21	1.47808		1909.21	2.10216		1909.21	0.627299		1909.21	0.547038
	1911.14	2.00866		1911.14	1.73182		1911.14	0.263915		1911.14	1.48164		1911.14	2.11239		1911.14	0.629615		1911.14	0.549815
	1913.07	2.01767		1913.07	1.74084		1913.07	0.265281		1913.07	1.48532		1913.07	2.11934		1913.07	0.632112		1913.07	0.552655
	1915	2.02518		1915	1.74836		1915	0.266443		1915	1.4874		1915	2.11815		1915	0.634447		1915	0.555388
	1916.93	2.03112		1916.93	1.75672		1916.93	0.267651		1916.93	1.49014		1916.93	2.11648		1916.93	0.636488		1916.93	0.558343
	1918.86	2.0369		1918.86	1.76327		1918.86	0.269227		1918.86	1.49362		1918.86	2.12181		1918.86	0.638736		1918.86	0.561191
	1920.78	2.04317		1920.78	1.76997		1920.78	0.270585		1920.78	1.49752		1920.78	2.1301		1920.78	0.641389		1920.78	0.564274
	1922.71	2.05272		1922.71	1.77796		1922.71	0.272313		1922.71	1.50283		1922.71	2.13738		1922.71	0.644612		1922.71	0.568133
	1924.64	2.06294		1924.64	1.78939		1924.64	0.274527		1924.64	1.50974		1924.64	2.14215		1924.64	0.64846		1924.64	0.572754
	1926.57	2.0727		1926.57	1.80103		1926.57	0.27671		1926.57	1.51491		1926.57	2.14746		1926.57	0.65227		1926.57	0.577277
	1928.5	2.08294		1928.5	1.81425		1928.5	0.278992		1928.5	1.5192		1928.5	2.1547		1928.5	0.656208		1928.5	0.581766
	1930.43	2.09203		1930.43	1.82582		1930.43	0.28121		1930.43	1.52462		1930.43	2.15859		1930.43	0.660157		1930.43	0.5864
	1932.36	2.10432		1932.36	1.83789		1932.36	0.283485		1932.36	1.53002		1932.36	2.15912		1932.36	0.664209		1932.36	0.59126
	1934.28	2.11404		1934.28	1.84825		1934.28	0.285733		1934.28	1.53506		1934.28	2.16449		1934.28	0.668188		1934.28	0.596
	1936.21	2.12544		1936.21	1.86022		1936.21	0.288029		1936.21	1.54137		1936.21	2.17222		1936.21	0.67212		1936.21	0.60087
	1938.14	2.1401		1938.14	1.87366		1938.14	0.290249		1938.14	1.54679		1938.14	2.18318		1938.14	0.676097		1938.14	0.605559
	1940.07	2.15427		1940.07	1.88695		1940.07	0.292385		1940.07	1.55349		1940.07	2.18795		1940.07	0.680179		1940.07	0.610447
	1942	2.16273		1942	1.89777		1942	0.29465		1942	1.56004		1942	2.18552		1942	0.684056		1942	0.615243
	1943.93	2.16914		1943.93	1.9103		1943.93	0.297094		1943.93	1.56431		1943.93	2.18882		1943.93	0.688249		1943.93	0.620185
	1945.86	2.17971		1945.86	1.92355		1945.86	0.299433		1945.86	1.56885		1945.86	2.19465		1945.86	0.692507		1945.86	0.625294
	1947.78	2.19317		1947.78	1.93603		1947.78	0.301883		1947.78	1.57545		1947.78	2.20182		1947.78	0.696876		1947.78	0.630591
	1949.71	2.20602		1949.71	1.94477		1949.71	0.30419		1949.71	1.58178		1949.71	2.20948		1949.71	0.701242		1949.71	0.635669
	1951.64	2.22124		1951.64	1.95817		1951.64	0.306657		1951.64	1.58688		1951.64	2.22269		1951.64	0.705792		1951.64	0.640862
	1953.57	2.23289		1953.57	1.97247		1953.57	0.309182		1953.57	1.59312		1953.57	2.23294		1953.57	0.710225		1953.57	0.646174
	1955.5	2.2419		1955.5	1.99037		1955.5	0.312269		1955.5	1.60207		1955.5	2.23725		1955.5	0.715696		1955.5	0.652951
	1957.43	2.2599		1957.43	2.01311		1957.43	0.316289		1957.43	1.61286		1957.43	2.24473		1957.43	0.72257		1957.43	0.661224
	1959.35	2.28021		1959.35	2.03974		1959.35	0.320479		1959.35	1.62228		1959.35	2.25904		1959.35	0.729532		1959.35	0.669607
	1961.28	2.2918		1961.28	2.05487		1961.28	0.323551		1961.28	1.62745		1961.28	2.26899		1961.28	0.735129		1961.28	0.676173
	1963.21	2.29996		1963.21	2.06561		1963.21	0.325943		1963.21	1.6353		1963.21	2.27572		1963.21	0.739688		1963.21	0.681461
	1965.14	2.31111		1965.14	2.07526		1965.14	0.328274		1965.14	1.64384		1965.14	2.27426		1965.14	0.743636		1965.14	0.686461
	1967.07	2.3245		1967.07	2.08817		1967.07	0.330627		1967.07	1.64661		1967.07	2.26873		1967.07	0.747814		1967.07	0.691579
	1969	2.33452		1969	2.09931		1969	0.332978		1969	1.65035		1969	2.27172		1969	0.75215		1969	0.696337
	1970.92	2.3458		1970.92	2.10922		1970.92	0.335384		1970.92	1.65761		1970.92	2.27849		1970.92	0.756425		1970.92	0.701325
	1972.85	2.35174		1972.85	2.12069		1972.85	0.337759		1972.85	1.66448		1972.85	2.28173		1972.85	0.760756		1972.85	0.706143
	1974.78	2.35613		1974.78	2.1329		1974.78	0.339932		1974.78	1.66997		1974.78	2.29244		1974.78	0.76467		1974.78	0.710846
	1976.71	2.35854		1976.71	2.13558		1976.71	0.340627		1976.71	1.67074		1976.71	2.30297		1976.71	0.765784		1976.71	0.711964
	1978.64	2.34557		1978.64	2.12386		1978.64	0.337628		1978.64	1.66131		1978.64	2.30527		1978.64	0.760184		1978.64	0.705586
	1980.57	2.32173		1980.57	2.09977		1980.57	0.332573		1980.57	1.64813		1980.57	2.2925		1980.57	0.751259		1980.57	0.695223
	1982.5	2.30826		1982.5	2.08644		1982.5	0.329034		1982.5	1.63797		1982.5	2.27634		1982.5	0.744866		1982.5	0.687786
	1984.42	2.2996		1984.42	2.07205		1984.42	0.32672		1984.42	1.62951		1984.42	2.26779		1984.42	0.740698		1984.42	0.682673
	1986.35	2.29055		1986.35	2.06106		1986.35	0.325343		1986.35	1.62537		1986.35	2.2704		1986.35	0.737892		1986.35	0.67942
	1988.28	2.28767		1988.28	2.05791		1988.28	0.324258		1988.28	1.62146		1988.28	2.26375		1988.28	0.735757		1988.28	0.677235
	1990.21	2.29329		1990.21	2.05703		1990.21	0.323451		1990.21	1.6203		1990.21	2.25695		1990.21	0.73466		1990.21	0.6758
	1992.14	2.29217		1992.14	2.05135		1992.14	0.323191		1992.14	1.62022		1992.14	2.25345		1992.14	0.734039		1992.14	0.674548
	1994.07	2.28917		1994.07	2.04912		1994.07	0.32327		1994.07	1.61888		1994.07	2.24989		1994.07	0.733793		1994.07	0.674527
	1996	2.29421		1996	2.05377		1996	0.323366		1996	1.61988		1996	2.25468		1996	0.73398		1996	0.67505
	1997.92	2.29675		1997.92	2.05975		1997.92	0.32417		1997.92	1.62237		1997.92	2.26369		1997.92	0.735495		1997.92	0.676733
	1999.85	2.29901		1999.85	2.06209		1999.85	0.325541		1999.85	1.62438		1999.85	2.26843		1999.85	0.738154		1999.85	0.679661
	2001.78	2.31211		2001.78	2.07297		2001.78	0.327785		2001.78	1.62856		2001.78	2.27211		2001.78	0.741978		2001.78	0.684428
	2003.71	2.32187		2003.71	2.08886		2003.71	0.331035		2003.71	1.6358		2003.71	2.26978		2003.71	0.747305		2003.71	0.691106
	2005.64	2.33125		2005.64	2.10733		2005.64	0.334807		2005.64	1.64464		2005.64	2.26839		2005.64	0.753929		2005.64	0.698751
	2007.57	2.34843		2007.57	2.11704		2007.57	0.336835		2007.57	1.65082		2007.57	2.28236		2007.57	0.757897		2007.57	0.70305
	2009.49	2.35808		2009.49	2.12342		2009.49	0.337122		2009.49	1.6532		2009.49	2.29303		2009.49	0.758666		2009.49	0.70404
	2011.42	2.35826		2011.42	2.12719		2011.42	0.337372		2011.42	1.65324		2011.42	2.29442		2011.42	0.758991		2011.42	0.704351
	2013.35	2.35894		2013.35	2.13081		2013.35	0.337959		2013.35	1.65376		2013.35	2.29073		2013.35	0.7598		2013.35	0.7054
	2015.28	2.36733		2015.28	2.1277		2015.28	0.338429		2015.28	1.65431		2015.28	2.29034		2015.28	0.760777		2015.28	0.706744
	2017.21	2.37041		2017.21	2.13232		2017.21	0.339071		2017.21	1.65587		2017.21	2.29822		2017.21	0.761905		2017.21	0.708191
	2019.14	2.36205		2019.14	2.13892		2019.14	0.339682		2019.14	1.65637		2019.14	2.30329		2019.14	0.762819		2019.14	0.709198
	2021.07	2.35759		2021.07	2.14326		2021.07	0.340173		2021.07	1.65761		2021.07	2.30173		2021.07	0.76387		2021.07	0.710348
	2022.99	2.36326		2022.99	2.14262		2022.99	0.340578		2022.99	1.65965		2022.99	2.29526		2022.99	0.764641		2022.99	0.711425
	2024.92	2.37259		2024.92	2.14365		2024.92	0.34097		2024.92	1.66006		2024.92	2.29316		2024.92	0.765155		2024.92	0.712541
	2026.85	2.37112		2026.85	2.1446		2026.85	0.341213		2026.85	1.65998		2026.85	2.29875		2026.85	0.765461		2026.85	0.712998
	2028.78	2.3676		2028.78	2.14786		2028.78	0.341409		2028.78	1.65905		2028.78	2.30652		2028.78	0.76572		2028.78	0.712944
	2030.71	2.36693		2030.71	2.14738		2030.71	0.341241		2030.71	1.65756		2030.71	2.30717		2030.71	0.765462		2030.71	0.712392
	2032.64	2.36327		2032.64	2.14169		2032.64	0.34066		2032.64	1.65641		2032.64	2.30633		2032.64	0.7644		2032.64	0.711219
	2034.57	2.3539		2034.57	2.13481		2034.57	0.338797		2034.57	1.65094		2034.57	2.29457		2034.57	0.760862		2034.57	0.707048
	2036.49	2.33947		2036.49	2.12271		2036.49	0.335716		2036.49	1.6427		2036.49	2.27732		2036.49	0.75544		2036.49	0.700581
	2038.42	2.32819		2038.42	2.10287		2038.42	0.332502		2038.42	1.63297		2038.42	2.27134		2038.42	0.749677		2038.42	0.693805
	2040.35	2.32133		2040.35	2.09029		2040.35	0.329618		2040.35	1.62568		2040.35	2.26573		2040.35	0.74453		2040.35	0.687824
	2042.28	2.30981		2042.28	2.07862		2042.28	0.327111		2042.28	1.61769		2042.28	2.25573		2042.28	0.739789		2042.28	0.682287
	2044.21	2.30066		2044.21	2.06598		2044.21	0.324811		2044.21	1.60838		2044.21	2.25025		2044.21	0.735521		2044.21	0.677219
	2046.14	2.2917		2046.14	2.04965		2046.14	0.322272		2046.14	1.60089		2046.14	2.24946		2046.14	0.730925		2046.14	0.671719
	2048.07	2.27666		2048.07	2.0314		2048.07	0.318861		2048.07	1.59263		2048.07	2.24865		2048.07	0.724652		2048.07	0.664301
	2049.99	2.24968		2049.99	2.00116		2049.99	0.313052		2049.99	1.57715		2049.99	2.23761		2049.99	0.714632		2049.99	0.65229
	2051.92	2.22824		2051.92	1.97372		2051.92	0.307794		2051.92	1.56263		2051.92	2.22071		2051.92	0.70537		2051.92	0.641468
	2053.85	2.21683		2053.85	1.95961		2053.85	0.30525		2053.85	1.55445		2053.85	2.21403		2053.85	0.700371		2053.85	0.635476
	2055.78	2.20214		2055.78	1.94852		2055.78	0.303049		2055.78	1.54622		2055.78	2.20735		2055.78	0.69644		2055.78	0.630617
	2057.71	2.18973		2057.71	1.93796		2057.71	0.300989		2057.71	1.53989		2057.71	2.19898		2057.71	0.69269		2057.71	0.62651
	2059.64	2.18258		2059.64	1.93255		2059.64	0.299487		2059.64	1.53652		2059.64	2.19311		2059.64	0.689924		2059.64	0.623521
	2061.57	2.17879		2061.57	1.92553		2061.57	0.298116		2061.57	1.53344		2061.57	2.19009		2061.57	0.687612		2061.57	0.620694
	2063.49	2.17291		2063.49	1.91889		2063.49	0.296814		2063.49	1.53013		2063.49	2.18591		2063.49	0.68521		2063.49	0.617843
	2065.42	2.16574		2065.42	1.9128		2065.42	0.295475		2065.42	1.5262		2065.42	2.18269		2065.42	0.682582		2065.42	0.614862
	2067.35	2.16348		2067.35	1.90554		2067.35	0.294034		2067.35	1.52194		2067.35	2.18378		2067.35	0.679859		2067.35	0.611829
	2069.28	2.15887		2069.28	1.89679		2069.28	0.292603		2069.28	1.51693		2069.28	2.18226		2069.28	0.677247		2069.28	0.608581
	2071.21	2.14795		2071.21	1.88782		2071.21	0.291098		2071.21	1.51247		2071.21	2.17258		2071.21	0.674655		2071.21	0.605386
	2073.14	2.13819		2073.14	1.8765		2073.14	0.289331		2073.14	1.50758		2073.14	2.16967		2073.14	0.671674		2073.14	0.601996
	2075.06	2.13314		2075.06	1.86893		2075.06	0.287652		2075.06	1.50125		2075.06	2.16648		2075.06	0.668572		2075.06	0.598414
	2076.99	2.12633		2076.99	1.86323		2076.99	0.285936		2076.99	1.49501		2076.99	2.16299		2076.99	0.665341		2076.99	0.594792
	2078.92	2.11603		2078.92	1.85635		2078.92	0.284202		2078.92	1.48981		2078.92	2.1566		2078.92	0.662246		2078.92	0.591111
	2080.85	2.10892		2080.85	1.84823		2080.85	0.282564		2080.85	1.48609		2080.85	2.14746		2080.85	0.659325		2080.85	0.587411
	2082.78	2.10138		2082.78	1.84165		2082.78	0.281137		2082.78	1.48289		2082.78	2.14352		2082.78	0.656787		2082.78	0.584379
	2084.71	2.09261		2084.71	1.83407		2084.71	0.280029		2084.71	1.48038		2084.71	2.14303		2084.71	0.654766		2084.71	0.582067
	2086.64	2.08801		2086.64	1.82901		2086.64	0.279171		2086.64	1.47804		2086.64	2.13746		2086.64	0.653351		2086.64	0.580362
	2088.56	2.08901		2088.56	1.82742		2088.56	0.278594		2088.56	1.47435		2088.56	2.13612		2088.56	0.652259		2088.56	0.579439
	2090.49	2.08992		2090.49	1.82656		2090.49	0.278628		2090.49	1.47345		2090.49	2.14112		2090.49	0.652315		2090.49	0.579728
	2092.42	2.09316		2092.42	1.82556		2092.42	0.279349		2092.42	1.4758		2092.42	2.14512		2092.42	0.653726		2092.42	0.581161
	2094.35	2.09766		2094.35	1.8318		2094.35	0.28035		2094.35	1.4796		2094.35	2.14989		2094.35	0.655288		2094.35	0.583122
	2096.28	2.09717		2096.28	1.83636		2096.28	0.28067		2096.28	1.47984		2096.28	2.15325		2096.28	0.655412		2096.28	0.583584
	2098.21	2.09366		2098.21	1.83409		2098.21	0.280176		2098.21	1.47836		2098.21	2.15052		2098.21	0.654598		2098.21	0.582715
	2100.14	2.09064		2100.14	1.83117		2100.14	0.279354		2100.14	1.47537		2100.14	2.14334		2100.14	0.653483		2100.14	0.581324
	2102.06	2.09033		2102.06	1.82786		2102.06	0.278712		2102.06	1.47212		2102.06	2.13516		2102.06	0.652264		2102.06	0.579943
	2103.99	2.09041		2103.99	1.8233		2103.99	0.278199		2103.99	1.47017		2103.99	2.13556		2103.99	0.651083		2103.99	0.578614
	2105.92	2.08534		2105.92	1.82205		2105.92	0.27769		2105.92	1.46772		2105.92	2.13688		2105.92	0.650263		2105.92	0.577686
	2107.85	2.07777		2107.85	1.81999		2107.85	0.27709		2107.85	1.46626		2107.85	2.13487		2107.85	0.649234		2107.85	0.576677
	2109.78	2.07639		2109.78	1.81723		2109.78	0.276466		2109.78	1.46487		2109.78	2.13844		2109.78	0.648049		2109.78	0.575367
	2111.71	2.07655		2111.71	1.81223		2111.71	0.275844		2111.71	1.46304		2111.71	2.13951		2111.71	0.647092		2111.71	0.573992
	2113.63	2.07242		2113.63	1.80983		2113.63	0.275272		2113.63	1.46094		2113.63	2.13961		2113.63	0.646035		2113.63	0.572858
	2115.56	2.06858		2115.56	1.80957		2115.56	0.275005		2115.56	1.46011		2115.56	2.13328		2115.56	0.645459		2115.56	0.572316
	2117.49	2.0721		2117.49	1.81315		2117.49	0.275362		2117.49	1.46169		2117.49	2.13324		2117.49	0.646005		2117.49	0.573236
	2119.42	2.08032		2119.42	1.81748		2119.42	0.276195		2119.42	1.4635		2119.42	2.13319		2119.42	0.647468		2119.42	0.575234
	2121.35	2.08622		2121.35	1.82327		2121.35	0.277312		2121.35	1.46639		2121.35	2.13452		2121.35	0.649733		2121.35	0.577998
	2123.28	2.09371		2123.28	1.83108		2123.28	0.278886		2123.28	1.47147		2123.28	2.14538		2123.28	0.652741		2123.28	0.581563
	2125.2	2.10681		2125.2	1.84302		2125.2	0.281019		2125.2	1.4754		2125.2	2.14771		2125.2	0.656741		2125.2	0.586096
	2127.13	2.11987		2127.13	1.85746		2127.13	0.283778		2127.13	1.48196		2127.13	2.15375		2127.13	0.661589		2127.13	0.591805
	2129.06	2.13594		2129.06	1.87318		2129.06	0.287259		2129.06	1.49209		2129.06	2.16082		2129.06	0.66782		2129.06	0.599308
	2130.99	2.15691		2130.99	1.8955		2130.99	0.291555		2130.99	1.50313		2130.99	2.17148		2130.99	0.67562		2130.99	0.608677
	2132.92	2.1791		2132.92	1.9238		2132.92	0.296562		2132.92	1.51631		2132.92	2.18693		2132.92	0.684427		2132.92	0.619286
	2134.85	2.19977		2134.85	1.94727		2134.85	0.300913		2134.85	1.52785		2134.85	2.19323		2134.85	0.692173		2134.85	0.628554
	2136.78	2.21334		2136.78	1.96424		2136.78	0.30429		2136.78	1.53715		2136.78	2.20401		2136.78	0.698129		2136.78	0.635796
	2138.7	2.22913		2138.7	1.979		2138.7	0.307369		2138.7	1.54474		2138.7	2.21343		2138.7	0.703619		2138.7	0.6423
	2140.63	2.24825		2140.63	1.99607		2140.63	0.310533		2140.63	1.55216		2140.63	2.22004		2140.63	0.70958		2140.63	0.64921
	2142.56	2.26103		2142.56	2.01336		2142.56	0.313821		2142.56	1.56024		2142.56	2.23255		2142.56	0.715541		2142.56	0.656513
	2144.49	2.27275		2144.49	2.03475		2144.49	0.317339		2144.49	1.57101		2144.49	2.23813		2144.49	0.721635		2144.49	0.663959
	2146.42	2.29176		2146.42	2.05374		2146.42	0.320858		2146.42	1.58131		2146.42	2.2439		2146.42	0.728054		2146.42	0.671391
	2148.35	2.30913		2148.35	2.07076		2148.35	0.324144		2148.35	1.58845		2148.35	2.25099		2148.35	0.73393		2148.35	0.678619
	2150.28	2.32032		2150.28	2.08987		2150.28	0.327582		2150.28	1.5982		2150.28	2.26247		2150.28	0.740314		2150.28	0.68622
	2152.2	2.33461		2152.2	2.11332		2152.2	0.331823		2152.2	1.61076		2152.2	2.27379		2152.2	0.748412		2152.2	0.695569
	2154.13	2.36079		2154.13	2.13808		2154.13	0.33734		2154.13	1.62442		2154.13	2.29392		2154.13	0.75839		2154.13	0.70735
	2156.06	2.39087		2156.06	2.16848		2156.06	0.344568		2156.06	1.64354		2156.06	2.31785		2156.06	0.77076		2156.06	0.721886
	2157.99	2.41314		2157.99	2.19631		2157.99	0.3502		2157.99	1.65668		2157.99	2.32977		2157.99	0.779821		2157.99	0.732671
	2159.92	2.40408		2159.92	2.19907		2159.92	0.349007		2159.92	1.65086		2159.92	2.31955		2159.92	0.777955		2159.92	0.730651
	2161.85	2.38193		2161.85	2.17763		2161.85	0.343763		2161.85	1.63586		2161.85	2.2976		2161.85	0.769519		2161.85	0.720594
	2163.78	2.3689		2163.78	2.15648		2163.78	0.339083		2163.78	1.62328		2163.78	2.29086		2163.78	0.761439		2163.78	0.711007
	2165.7	2.35424		2165.7	2.13785		2165.7	0.33491		2165.7	1.61254		2165.7	2.28617		2165.7	0.753974		2165.7	0.702447
	2167.63	2.33619		2167.63	2.12075		2167.63	0.331241		2167.63	1.60281		2167.63	2.27252		2167.63	0.747353		2167.63	0.694785
	2169.56	2.32539		2169.56	2.10484		2169.56	0.328682		2169.56	1.5955		2169.56	2.26141		2169.56	0.742822		2169.56	0.689073
	2171.49	2.3234		2171.49	2.09878		2171.49	0.327359		2171.49	1.59136		2171.49	2.25551		2171.49	0.740608		2171.49	0.686312
	2173.42	2.32243		2173.42	2.0932		2173.42	0.326956		2173.42	1.59013		2173.42	2.24524		2173.42	0.739767		2173.42	0.685406
	2175.35	2.32201		2175.35	2.09036		2175.35	0.326505		2175.35	1.58689		2175.35	2.24352		2175.35	0.738873		2175.35	0.684465
	2177.28	2.31842		2177.28	2.0876		2177.28	0.325458		2177.28	1.58321		2177.28	2.24162		2177.28	0.737224		2177.28	0.682541
	2179.2	2.31287		2179.2	2.08784		2179.2	0.32485		2179.2	1.58128		2179.2	2.24813		2179.2	0.736173		2179.2	0.681389
	2181.13	2.30497		2181.13	2.0835		2181.13	0.324331		2181.13	1.5803		2181.13	2.25225		2181.13	0.73508		2181.13	0.680191
	2183.06	2.29941		2183.06	2.07714		2183.06	0.322819		2183.06	1.57635		2183.06	2.24226		2183.06	0.732364		2183.06	0.67716
	2184.99	2.29208		2184.99	2.06761		2184.99	0.320698		2184.99	1.57047		2184.99	2.22868		2184.99	0.728679		2184.99	0.672896
	2186.92	2.28425		2186.92	2.05844		2186.92	0.318651		2186.92	1.56465		2186.92	2.22041		2186.92	0.724989		2186.92	0.668408
	2188.85	2.26927		2188.85	2.05022		2188.85	0.316672		2188.85	1.55867		2188.85	2.21729		2188.85	0.721403		2188.85	0.664157
	2190.77	2.26052		2190.77	2.03825		2190.77	0.314912		2190.77	1.55201		2190.77	2.21503		2190.77	0.718003		2190.77	0.660302
	2192.7	2.25645		2192.7	2.02514		2192.7	0.313322		2192.7	1.54642		2192.7	2.21783		2192.7	0.71501		2192.7	0.65665
	2194.63	2.25456		2194.63	2.01994		2194.63	0.311822		2194.63	1.5426		2194.63	2.20699		2194.63	0.712417		2194.63	0.653522
	2196.56	2.24676		2196.56	2.01444		2196.56	0.310384		2196.56	1.5393		2196.56	2.19997		2196.56	0.70993		2196.56	0.650653
	2198.49	2.23666		2198.49	2.00413		2198.49	0.309117		2198.49	1.53614		2198.49	2.20022		2198.49	0.707758		2198.49	0.648127
	2200.42	2.23588		2200.42	1.99353		2200.42	0.307853		2200.42	1.53263		2200.42	2.20214		2200.42	0.705464		2200.42	0.645278
	2202.34	2.2358		2202.34	1.99038		2202.34	0.306558		2202.34	1.52938		2202.34	2.20438		2202.34	0.703095		2202.34	0.642671
	2204.27	2.23001		2204.27	1.98666		2204.27	0.305415		2204.27	1.52519		2204.27	2.19345		2204.27	0.700919		2204.27	0.640368
	2206.2	2.22382		2206.2	1.98089		2206.2	0.304252		2206.2	1.52059		2206.2	2.18185		2206.2	0.698754		2206.2	0.638073
	2208.13	2.2178		2208.13	1.97403		2208.13	0.303054		2208.13	1.51676		2208.13	2.17376		2208.13	0.696689		2208.13	0.635605
	2210.06	2.20746		2210.06	1.96775		2210.06	0.302044		2210.06	1.51288		2210.06	2.17639		2210.06	0.694882		2210.06	0.633173
	2211.99	2.20405		2211.99	1.96297		2211.99	0.300992		2211.99	1.50894		2211.99	2.17443		2211.99	0.692681		2211.99	0.630827
	2213.92	2.20575		2213.92	1.95773		2213.92	0.299764		2213.92	1.507		2213.92	2.1706		2213.92	0.690414		2213.92	0.628519
	2215.84	2.19993		2215.84	1.95253		2215.84	0.298544		2215.84	1.50394		2215.84	2.16874		2215.84	0.688456		2215.84	0.625747
	2217.77	2.18586		2217.77	1.94699		2217.77	0.297353		2217.77	1.50046		2217.77	2.16316		2217.77	0.686325		2217.77	0.623189
	2219.7	2.17657		2219.7	1.9405		2219.7	0.296176		2219.7	1.49724		2219.7	2.1599		2219.7	0.683926		2219.7	0.62077
	2221.63	2.17392		2221.63	1.93401		2221.63	0.294938		2221.63	1.49323		2221.63	2.15942		2221.63	0.681748		2221.63	0.618053
	2223.56	2.17261		2223.56	1.92824		2223.56	0.29351		2223.56	1.48947		2223.56	2.15685		2223.56	0.679347		2223.56	0.615299
	2225.49	2.17073		2225.49	1.92256		2225.49	0.292181		2225.49	1.48581		2225.49	2.15262		2225.49	0.677003		2225.49	0.612764
	2227.42	2.16451		2227.42	1.91369		2227.42	0.290907		2227.42	1.48076		2227.42	2.14383		2227.42	0.674708		2227.42	0.609903
	2229.34	2.15557		2229.34	1.90538		2229.34	0.289509		2229.34	1.47586		2229.34	2.13269		2229.34	0.672119		2229.34	0.606974
	2231.27	2.1468		2231.27	1.89713		2231.27	0.288098		2231.27	1.47108		2231.27	2.13132		2231.27	0.669464		2231.27	0.604035
	2233.2	2.13989		2233.2	1.8891		2233.2	0.286672		2233.2	1.46645		2233.2	2.13225		2233.2	0.66685		2233.2	0.601118
	2235.13	2.13289		2235.13	1.88038		2235.13	0.285154		2235.13	1.46253		2235.13	2.12907		2235.13	0.664207		2235.13	0.598027
	2237.06	2.12643		2237.06	1.87322		2237.06	0.283664		2237.06	1.45958		2237.06	2.12107		2237.06	0.661561		2237.06	0.59489
	2238.99	2.12035		2238.99	1.86766		2238.99	0.28218		2238.99	1.45487		2238.99	2.11434		2238.99	0.658945		2238.99	0.591703
	2240.91	2.11566		2240.91	1.8602		2240.91	0.280698		2240.91	1.44971		2240.91	2.11168		2240.91	0.656346		2240.91	0.588589
	2242.84	2.10611		2242.84	1.84964		2242.84	0.279238		2242.84	1.44521		2242.84	2.10444		2242.84	0.653669		2242.84	0.585527
	2244.77	2.09265		2244.77	1.843		2244.77	0.277776		2244.77	1.44042		2244.77	2.09574		2244.77	0.65128		2244.77	0.582594
	2246.7	2.08688		2246.7	1.83648		2246.7	0.276394		2246.7	1.43729		2246.7	2.09204		2246.7	0.648948		2246.7	0.579536
	2248.63	2.08332		2248.63	1.82982		2248.63	0.275156		2248.63	1.43391		2248.63	2.08963		2248.63	0.646404		2248.63	0.576737
	2250.56	2.07981		2250.56	1.82391		2250.56	0.273972		2250.56	1.42934		2250.56	2.0895		2250.56	0.644053		2250.56	0.574322
	2252.49	2.07776		2252.49	1.81681		2252.49	0.272829		2252.49	1.42685		2252.49	2.08642		2252.49	0.642329		2252.49	0.572082
	2254.41	2.06879		2254.41	1.8102		2254.41	0.271526		2254.41	1.42404		2254.41	2.08223		2254.41	0.639988		2254.41	0.569321
	2256.34	2.05786		2256.34	1.80485		2256.34	0.269927		2256.34	1.41908		2256.34	2.07806		2256.34	0.636665		2256.34	0.565794
	2258.27	2.05019		2258.27	1.79692		2258.27	0.268149		2258.27	1.41318		2258.27	2.07373		2258.27	0.633363		2258.27	0.561864
	2260.2	2.0438		2260.2	1.78733		2260.2	0.266528		2260.2	1.40838		2260.2	2.0638		2260.2	0.630629		2260.2	0.558429
	2262.13	2.03512		2262.13	1.77689		2262.13	0.265045		2262.13	1.40393		2262.13	2.05566		2262.13	0.628102		2262.13	0.555265
	2264.06	2.02674		2264.06	1.76842		2264.06	0.263627		2264.06	1.39894		2264.06	2.05014		2264.06	0.625454		2264.06	0.552115
	2265.99	2.01828		2265.99	1.76086		2265.99	0.262021		2265.99	1.39463		2265.99	2.04538		2265.99	0.622474		2265.99	0.54865
	2267.91	2.01059		2267.91	1.75286		2267.91	0.260216		2267.91	1.39025		2267.91	2.04029		2267.91	0.619302		2267.91	0.544773
	2269.84	2.00193		2269.84	1.74311		2269.84	0.258246		2269.84	1.3848		2269.84	2.03187		2269.84	0.615749		2269.84	0.540561
	2271.77	1.99125		2271.77	1.73317		2271.77	0.256261		2271.77	1.37838		2271.77	2.02571		2271.77	0.612092		2271.77	0.536275
	2273.7	1.98001		2273.7	1.72155		2273.7	0.254201		2273.7	1.37171		2273.7	2.02011		2273.7	0.608372		2273.7	0.531995
	2275.63	1.96846		2275.63	1.7094		2275.63	0.251938		2275.63	1.36486		2275.63	2.02063		2275.63	0.604425		2275.63	0.527508
	2277.56	1.95632		2277.56	1.69717		2277.56	0.249626		2277.56	1.35803		2277.56	2.01559		2277.56	0.600309		2277.56	0.522572
	2279.49	1.94443		2279.49	1.68358		2279.49	0.247194		2279.49	1.35161		2279.49	2.0052		2279.49	0.595981		2279.49	0.517517
	2281.41	1.93198		2281.41	1.66977		2281.41	0.244565		2281.41	1.34416		2281.41	1.99626		2281.41	0.59121		2281.41	0.511901
	2283.34	1.91753		2283.34	1.65468		2283.34	0.241627		2283.34	1.33526		2283.34	1.98709		2283.34	0.586023		2283.34	0.505669
	2285.27	1.90281		2285.27	1.63815		2285.27	0.238468		2285.27	1.32643		2285.27	1.97635		2285.27	0.580359		2285.27	0.499052
	2287.2	1.88627		2287.2	1.62136		2287.2	0.235463		2287.2	1.3186		2287.2	1.96717		2287.2	0.574802		2287.2	0.492613
	2289.13	1.86893		2289.13	1.60671		2289.13	0.23278		2289.13	1.31087		2289.13	1.95678		2289.13	0.569676		2289.13	0.486481
	2291.06	1.8573		2291.06	1.59554		2291.06	0.230225		2291.06	1.30291		2291.06	1.94811		2291.06	0.564879		2291.06	0.480826
	2292.99	1.84624		2292.99	1.58442		2292.99	0.227965		2292.99	1.29652		2292.99	1.94043		2292.99	0.56043		2292.99	0.475756
	2294.91	1.83535		2294.91	1.57288		2294.91	0.226039		2294.91	1.29036		2294.91	1.93441		2294.91	0.556448		2294.91	0.471356
	2296.84	1.82525		2296.84	1.56263		2296.84	0.224241		2296.84	1.28407		2296.84	1.92917		2296.84	0.552778		2296.84	0.467294
	2298.77	1.81619		2298.77	1.55457		2298.77	0.222603		2298.77	1.27845		2298.77	1.92634		2298.77	0.549559		2298.77	0.463258
	2300.7	1.80656		2300.7	1.54585		2300.7	0.221008		2300.7	1.2734		2300.7	1.92298		2300.7	0.546476		2300.7	0.459331
	2302.63	1.79818		2302.63	1.53732		2302.63	0.219368		2302.63	1.26954		2302.63	1.91758		2302.63	0.543401		2302.63	0.455543
	2304.56	1.78969		2304.56	1.53004		2304.56	0.217875		2304.56	1.26467		2304.56	1.90912		2304.56	0.54031		2304.56	0.451794
	2306.48	1.77923		2306.48	1.52473		2306.48	0.21664		2306.48	1.25881		2306.48	1.90036		2306.48	0.537179		2306.48	0.448069
	2308.41	1.76838		2308.41	1.5181		2308.41	0.215374		2308.41	1.25321		2308.41	1.89581		2308.41	0.533906		2308.41	0.444337
	2310.34	1.75832		2310.34	1.51158		2310.34	0.214265		2310.34	1.24724		2310.34	1.89364		2310.34	0.530552		2310.34	0.440495
	2312.27	1.74781		2312.27	1.50407		2312.27	0.213163		2312.27	1.24141		2312.27	1.88801		2312.27	0.526946		2312.27	0.436281
	2314.2	1.73775		2314.2	1.49653		2314.2	0.211951		2314.2	1.23638		2314.2	1.88504		2314.2	0.523167		2314.2	0.431963
	2316.13	1.7273		2316.13	1.48896		2316.13	0.210741		2316.13	1.23074		2316.13	1.87905		2316.13	0.51917		2316.13	0.427537
	2318.05	1.71406		2318.05	1.47893		2318.05	0.209501		2318.05	1.22355		2318.05	1.86646		2318.05	0.514816		2318.05	0.422525
	2319.98	1.70036		2319.98	1.46998		2319.98	0.207941		2319.98	1.21521		2319.98	1.8556		2319.98	0.509498		2319.98	0.416424
	2321.91	1.68173		2321.91	1.45635		2321.91	0.205606		2321.91	1.20504		2321.91	1.84282		2321.91	0.503048		2321.91	0.408978
	2323.84	1.65739		2323.84	1.43449		2323.84	0.202445		2323.84	1.19399		2323.84	1.83019		2323.84	0.495841		2323.84	0.400487
	2325.77	1.64119		2325.77	1.42083		2325.77	0.20032		2325.77	1.18677		2325.77	1.82346		2325.77	0.490595		2325.77	0.394226
	2327.7	1.63699		2327.7	1.42005		2327.7	0.200351		2327.7	1.18429		2327.7	1.8217		2327.7	0.488617		2327.7	0.392019
	2329.63	1.63617		2329.63	1.42048		2329.63	0.201204		2329.63	1.18394		2329.63	1.82027		2329.63	0.488183		2329.63	0.391665
	2331.55	1.63715		2331.55	1.42047		2331.55	0.201904		2331.55	1.18378		2331.55	1.8206		2331.55	0.488102		2331.55	0.391491
	2333.48	1.63778		2333.48	1.42003		2333.48	0.202347		2333.48	1.18371		2333.48	1.82036		2333.48	0.487984		2333.48	0.39159
	2335.41	1.63773		2335.41	1.42433		2335.41	0.202761		2335.41	1.18346		2335.41	1.81748		2335.41	0.487905		2335.41	0.391907
	2337.34	1.6378		2337.34	1.43119		2337.34	0.203125		2337.34	1.1833		2337.34	1.81344		2337.34	0.488144		2337.34	0.392199
	2339.27	1.63856		2339.27	1.43293		2339.27	0.20339		2339.27	1.18336		2339.27	1.81459		2339.27	0.488341		2339.27	0.392363
	2341.2	1.63944		2341.2	1.43529		2341.2	0.203159		2341.2	1.18304		2341.2	1.81422		2341.2	0.488563		2341.2	0.392381
	2343.12	1.64156		2343.12	1.43433		2343.12	0.202231		2343.12	1.18307		2343.12	1.81553		2343.12	0.488834		2343.12	0.392529
	2345.05	1.64177		2345.05	1.42979		2345.05	0.200288		2345.05	1.18347		2345.05	1.81548		2345.05	0.489226		2345.05	0.392903
	2346.98	1.6426		2346.98	1.41854		2346.98	0.196897		2346.98	1.18317		2346.98	1.81743		2346.98	0.489903		2346.98	0.393318
	2348.91	1.64494		2348.91	1.41464		2348.91	0.194787		2348.91	1.18278		2348.91	1.81957		2348.91	0.490291		2348.91	0.393854
	2350.84	1.6466		2350.84	1.42437		2350.84	0.197327		2350.84	1.18375		2350.84	1.81819		2350.84	0.490364		2350.84	0.394376
	2352.77	1.64723		2352.77	1.44154		2352.77	0.201997		2352.77	1.18529		2352.77	1.81784		2352.77	0.490506		2352.77	0.395049
	2354.7	1.64979		2354.7	1.45891		2354.7	0.205954		2354.7	1.18656		2354.7	1.81987		2354.7	0.490947		2354.7	0.395861
	2356.62	1.65136		2356.62	1.4808		2356.62	0.208714		2356.62	1.18765		2356.62	1.82106		2356.62	0.491548		2356.62	0.396804
	2358.55	1.65348		2358.55	1.49676		2358.55	0.210497		2358.55	1.18939		2358.55	1.81877		2358.55	0.492235		2358.55	0.398028
	2360.48	1.65819		2360.48	1.4971		2360.48	0.211707		2360.48	1.19102		2360.48	1.81498		2360.48	0.493492		2360.48	0.399437
	2362.41	1.66295		2362.41	1.49193		2362.41	0.212543		2362.41	1.19282		2362.41	1.81743		2362.41	0.495056		2362.41	0.40116
	2364.34	1.66816		2364.34	1.49787		2364.34	0.212828		2364.34	1.1963		2364.34	1.82185		2364.34	0.497003		2364.34	0.403261
	2366.27	1.67426		2366.27	1.49551		2366.27	0.212758		2366.27	1.19896		2366.27	1.82594		2366.27	0.499225		2366.27	0.405678
	2368.2	1.68051		2368.2	1.48369		2368.2	0.212239		2368.2	1.201		2368.2	1.82957		2368.2	0.501518		2368.2	0.408197
	2370.12	1.68745		2370.12	1.47497		2370.12	0.211129		2370.12	1.20379		2370.12	1.83524		2370.12	0.503763		2370.12	0.410626
	2372.05	1.69304		2372.05	1.46898		2372.05	0.209518		2372.05	1.20508		2372.05	1.83637		2372.05	0.505805		2372.05	0.41294
	2373.98	1.69876		2373.98	1.46327		2373.98	0.207766		2373.98	1.2066		2373.98	1.83875		2373.98	0.507822		2373.98	0.41498
	2375.91	1.70335		2375.91	1.45985		2375.91	0.206142		2375.91	1.20965		2375.91	1.84599		2375.91	0.509868		2375.91	0.417058
	2377.84	1.70809		2377.84	1.45688		2377.84	0.204855		2377.84	1.21203		2377.84	1.84766		2377.84	0.511777		2377.84	0.41904
	2379.77	1.71506		2379.77	1.45501		2379.77	0.204		2379.77	1.21392		2379.77	1.8469		2379.77	0.513429		2379.77	0.421002
	2381.7	1.71974		2381.7	1.45438		2381.7	0.203717		2381.7	1.21619		2381.7	1.84879		2381.7	0.514878		2381.7	0.422966
	2383.62	1.72323		2383.62	1.45406		2383.62	0.204002		2383.62	1.21821		2383.62	1.85083		2383.62	0.516512		2383.62	0.42479
	2385.55	1.72734		2385.55	1.45531		2385.55	0.204565		2385.55	1.21977		2385.55	1.85527		2385.55	0.518162		2385.55	0.426591
	2387.48	1.73296		2387.48	1.45853		2387.48	0.205212		2387.48	1.22176		2387.48	1.85953		2387.48	0.519678		2387.48	0.428527
	2389.41	1.73768		2389.41	1.46221		2389.41	0.205913		2389.41	1.22473		2389.41	1.86274		2389.41	0.521127		2389.41	0.43049
	2391.34	1.74048		2391.34	1.46618		2391.34	0.206712		2391.34	1.22751		2391.34	1.86377		2391.34	0.522545		2391.34	0.432301
	2393.27	1.74574		2393.27	1.47077		2393.27	0.207485		2393.27	1.22892		2393.27	1.863		2393.27	0.524145		2393.27	0.433881
	2395.2	1.75124		2395.2	1.47586		2395.2	0.208212		2395.2	1.23083		2395.2	1.86559		2395.2	0.52567		2395.2	0.435466
	2397.12	1.75334		2397.12	1.48035		2397.12	0.208972		2397.12	1.23329		2397.12	1.86893		2397.12	0.527012		2397.12	0.437094
	2399.05	1.7567		2399.05	1.48432		2399.05	0.209702		2399.05	1.23488		2399.05	1.87003		2399.05	0.52829		2399.05	0.438836
	2400.98	1.76251		2400.98	1.48953		2400.98	0.210396		2400.98	1.23623		2400.98	1.86889		2400.98	0.529642		2400.98	0.440389
	2402.91	1.76843		2402.91	1.49518		2402.91	0.211163		2402.91	1.23741		2402.91	1.86999		2402.91	0.531266		2402.91	0.441941
	2404.84	1.77213		2404.84	1.49899		2404.84	0.212068		2404.84	1.23921		2404.84	1.87436		2404.84	0.532785		2404.84	0.443589
	2406.77	1.77564		2406.77	1.5031		2406.77	0.212753		2406.77	1.24116		2406.77	1.87576		2406.77	0.533913		2406.77	0.445014
	2408.7	1.77762		2408.7	1.5049		2408.7	0.213072		2408.7	1.24185		2408.7	1.87414		2408.7	0.534624		2408.7	0.446038
	2410.62	1.77876		2410.62	1.50528		2410.62	0.213419		2410.62	1.24233		2410.62	1.872		2410.62	0.535197		2410.62	0.446988
	2412.55	1.78038		2412.55	1.50699		2412.55	0.213784		2412.55	1.24286		2412.55	1.87607		2412.55	0.535809		2412.55	0.447758
	2414.48	1.78285		2414.48	1.51001		2414.48	0.214175		2414.48	1.24353		2414.48	1.88172		2414.48	0.536403		2414.48	0.44856
	2416.41	1.78552		2416.41	1.51317		2416.41	0.214667		2416.41	1.2451		2416.41	1.88268		2416.41	0.537083		2416.41	0.449488
	2418.34	1.78733		2418.34	1.51608		2418.34	0.215123		2418.34	1.24612		2418.34	1.88376		2418.34	0.537987		2418.34	0.450486
	2420.27	1.79061		2420.27	1.51925		2420.27	0.215556		2420.27	1.24685		2420.27	1.88418		2420.27	0.538801		2420.27	0.45139
	2422.19	1.79203		2422.19	1.52201		2422.19	0.215922		2422.19	1.24859		2422.19	1.88449		2422.19	0.539484		2422.19	0.452151
	2424.12	1.79337		2424.12	1.52416		2424.12	0.216297		2424.12	1.24972		2424.12	1.8854		2424.12	0.540147		2424.12	0.452876
	2426.05	1.79672		2426.05	1.52637		2426.05	0.216604		2426.05	1.25028		2426.05	1.88474		2426.05	0.540676		2426.05	0.453537
	2427.98	1.79977		2427.98	1.52811		2427.98	0.216867		2427.98	1.25076		2427.98	1.88613		2427.98	0.541238		2427.98	0.454098
	2429.91	1.80087		2429.91	1.53001		2429.91	0.21711		2429.91	1.25135		2429.91	1.88451		2429.91	0.541774		2429.91	0.454652
	2431.84	1.80151		2431.84	1.53003		2431.84	0.217298		2431.84	1.25184		2431.84	1.88462		2431.84	0.542222		2431.84	0.455074
	2433.76	1.80154		2433.76	1.5294		2433.76	0.217484		2433.76	1.25257		2433.76	1.89004		2433.76	0.542568		2433.76	0.455446
	2435.69	1.8019		2435.69	1.52964		2435.69	0.217659		2435.69	1.252		2435.69	1.8894		2435.69	0.542765		2435.69	0.455745
	2437.62	1.80228		2437.62	1.53118		2437.62	0.217664		2437.62	1.251		2437.62	1.88805		2437.62	0.542794		2437.62	0.455909
	2439.55	1.80113		2439.55	1.53299		2439.55	0.217673		2439.55	1.25147		2439.55	1.88776		2439.55	0.542835		2439.55	0.456049
	2441.48	1.80154		2441.48	1.5337		2441.48	0.217781		2441.48	1.25205		2441.48	1.88863		2441.48	0.543037		2441.48	0.456248
	2443.41	1.80403		2443.41	1.53383		2443.41	0.21779		2443.41	1.25166		2443.41	1.88867		2443.41	0.543048		2443.41	0.456225
	2445.34	1.80282		2445.34	1.53445		2445.34	0.217709		2445.34	1.25069		2445.34	1.8869		2445.34	0.542867		2445.34	0.456166
	2447.26	1.80318		2447.26	1.5335		2447.26	0.217507		2447.26	1.25045		2447.26	1.88765		2447.26	0.542462		2447.26	0.455763
	2449.19	1.8023		2449.19	1.53263		2449.19	0.217294		2449.19	1.25017		2449.19	1.88866		2449.19	0.542094		2449.19	0.455132
	2451.12	1.79945		2451.12	1.53161		2451.12	0.217217		2451.12	1.24931		2451.12	1.88845		2451.12	0.54195		2451.12	0.454696
	2453.05	1.79973		2453.05	1.5293		2453.05	0.216964		2453.05	1.24815		2453.05	1.8877		2453.05	0.541505		2453.05	0.454321
	2454.98	1.79794		2454.98	1.52758		2454.98	0.216572		2454.98	1.2475		2454.98	1.88675		2454.98	0.540736		2454.98	0.453883
	2456.91	1.79436		2456.91	1.52812		2456.91	0.21633		2456.91	1.24689		2456.91	1.88608		2456.91	0.540355		2456.91	0.453454
	2458.84	1.79306		2458.84	1.52868		2458.84	0.216174		2458.84	1.24585		2458.84	1.88471		2458.84	0.540233		2458.84	0.453043
	2460.76	1.79416		2460.76	1.52858		2460.76	0.216158		2460.76	1.24581		2460.76	1.88537		2460.76	0.540211		2460.76	0.452927
	2462.69	1.79608		2462.69	1.52748		2462.69	0.216186		2462.69	1.24625		2462.69	1.8854		2462.69	0.540153		2462.69	0.452947
	2464.62	1.79675		2464.62	1.52693		2464.62	0.216144		2464.62	1.24642		2464.62	1.88644		2464.62	0.540195		2464.62	0.453076
	2466.55	1.7969		2466.55	1.52798		2466.55	0.216134		2466.55	1.24574		2466.55	1.88636		2466.55	0.540237		2466.55	0.453214
	2468.48	1.79778		2468.48	1.5289		2468.48	0.216232		2468.48	1.24472		2468.48	1.88853		2468.48	0.540397		2468.48	0.453316
	2470.41	1.79874		2470.41	1.52982		2470.41	0.21642		2470.41	1.24483		2470.41	1.89035		2470.41	0.54059		2470.41	0.453581
	2472.34	1.79872		2472.34	1.53097		2472.34	0.216534		2472.34	1.24548		2472.34	1.88889		2472.34	0.540647		2472.34	0.453812
	2474.26	1.80042		2474.26	1.53138		2474.26	0.216467		2474.26	1.24555		2474.26	1.88759		2474.26	0.540737		2474.26	0.453924
	2476.19	1.80255		2476.19	1.53212		2476.19	0.216478		2476.19	1.24591		2476.19	1.88723		2476.19	0.540956		2476.19	0.454127
	2478.12	1.80398		2478.12	1.53272		2478.12	0.216588		2478.12	1.2463		2478.12	1.88987		2478.12	0.541236		2478.12	0.454243
	2480.05	1.80373		2480.05	1.53282		2480.05	0.216683		2480.05	1.2464		2480.05	1.89152		2480.05	0.541468		2480.05	0.454463
	2481.98	1.80262		2481.98	1.53285		2481.98	0.216681		2481.98	1.24642		2481.98	1.89041		2481.98	0.541581		2481.98	0.454608
	2483.91	1.8021		2483.91	1.53396		2483.91	0.21675		2483.91	1.24647		2483.91	1.89413		2483.91	0.541769		2483.91	0.454685
	2485.83	1.80228		2485.83	1.53454		2485.83	0.216833		2485.83	1.24647		2485.83	1.89439		2485.83	0.541853		2485.83	0.4549
	2487.76	1.80194		2487.76	1.53385		2487.76	0.216933		2487.76	1.247		2487.76	1.89015		2487.76	0.54197		2487.76	0.45511
	2489.69	1.80115		2489.69	1.53368		2489.69	0.216978		2489.69	1.24604		2489.69	1.89046		2489.69	0.541947		2489.69	0.455113
	2491.62	1.80039		2491.62	1.53468		2491.62	0.21695		2491.62	1.24549		2491.62	1.88817		2491.62	0.541843		2491.62	0.455153
	2493.55	1.80156		2493.55	1.53389		2493.55	0.216858		2493.55	1.24584		2493.55	1.88755		2493.55	0.541783		2493.55	0.455132
	2495.48	1.80183		2495.48	1.53397		2495.48	0.216703		2495.48	1.24536		2495.48	1.88736		2495.48	0.541653		2495.48	0.454945
	2497.41	1.80204		2497.41	1.53499		2497.41	0.216642		2497.41	1.24459		2497.41	1.88476		2497.41	0.541697		2497.41	0.454779
	2499.33	1.80409		2499.33	1.53518		2499.33	0.216675		2499.33	1.24495		2499.33	1.88633		2499.33	0.541825		2499.33	0.454757
	2501.26	1.80516		2501.26	1.5338		2501.26	0.216675		2501.26	1.24526		2501.26	1.8888		2501.26	0.541767		2501.26	0.454698
	2503.19	1.80328		2503.19	1.53383		2503.19	0.216549		2503.19	1.24489		2503.19	1.88696		2503.19	0.541706		2503.19	0.454669
	2505.12	1.80505		2505.12	1.53537		2505.12	0.216482		2505.12	1.2448		2505.12	1.88425		2505.12	0.541765		2505.12	0.454673
	2507.05	1.8059		2507.05	1.53658		2507.05	0.216537		2507.05	1.24555		2507.05	1.88841		2507.05	0.541636		2507.05	0.454826
	2508.98	1.80541		2508.98	1.53601		2508.98	0.216583		2508.98	1.24551		2508.98	1.89248		2508.98	0.541565		2508.98	0.454785
	2510.91	1.80395		2510.91	1.5355		2510.91	0.216551		2510.91	1.24452		2510.91	1.8916		2510.91	0.54152		2510.91	0.454794
	2512.83	1.80327		2512.83	1.5352		2512.83	0.216373		2512.83	1.24381		2512.83	1.89183		2512.83	0.541485		2512.83	0.454785
	2514.76	1.80418		2514.76	1.535		2514.76	0.216231		2514.76	1.24376		2514.76	1.89156		2514.76	0.541511		2514.76	0.454701
	2516.69	1.80321		2516.69	1.53543		2516.69	0.216185		2516.69	1.24343		2516.69	1.89167		2516.69	0.541363		2516.69	0.454505
	2518.62	1.80251		2518.62	1.53547		2518.62	0.21609		2518.62	1.24359		2518.62	1.89447		2518.62	0.541193		2518.62	0.454329
	2520.55	1.80185		2520.55	1.5354		2520.55	0.215983		2520.55	1.24295		2520.55	1.89319		2520.55	0.541237		2520.55	0.454145
	2522.48	1.8022		2522.48	1.53544		2522.48	0.215938		2522.48	1.24215		2522.48	1.89074		2522.48	0.541114		2522.48	0.45392
	2524.41	1.80225		2524.41	1.5349		2524.41	0.215966		2524.41	1.24135		2524.41	1.89118		2524.41	0.540785		2524.41	0.453768
	2526.33	1.80057		2526.33	1.53396		2526.33	0.215895		2526.33	1.2411		2526.33	1.89112		2526.33	0.540659		2526.33	0.453673
	2528.26	1.79896		2528.26	1.53303		2528.26	0.215615		2528.26	1.24098		2528.26	1.88739		2528.26	0.540411		2528.26	0.453383
	2530.19	1.7973		2530.19	1.53275		2530.19	0.215405		2530.19	1.24092		2530.19	1.88452		2530.19	0.540084		2530.19	0.453147
	2532.12	1.79851		2532.12	1.53228		2532.12	0.215344		2532.12	1.24		2532.12	1.88563		2532.12	0.539878		2532.12	0.452798
	2534.05	1.79858		2534.05	1.53085		2534.05	0.215156		2534.05	1.23895		2534.05	1.88817		2534.05	0.539555		2534.05	0.452329
	2535.97	1.79587		2535.97	1.52989		2535.97	0.214786		2535.97	1.23831		2535.97	1.88843		2535.97	0.539209		2535.97	0.45192
	2537.9	1.79388		2537.9	1.53051		2537.9	0.214554		2537.9	1.23795		2537.9	1.8852		2537.9	0.538986		2537.9	0.451557
	2539.83	1.79369		2539.83	1.52998		2539.83	0.214391		2539.83	1.23715		2539.83	1.88281		2539.83	0.538709		2539.83	0.451134
	2541.76	1.79159		2541.76	1.52864		2541.76	0.21413		2541.76	1.23604		2541.76	1.88614		2541.76	0.538237		2541.76	0.450702
	2543.69	1.79002		2543.69	1.5273		2543.69	0.213914		2543.69	1.23538		2543.69	1.88485		2543.69	0.537721		2543.69	0.450213
	2545.62	1.7892		2545.62	1.52652		2545.62	0.213646		2545.62	1.23524		2545.62	1.88434		2545.62	0.537196		2545.62	0.449706
	2547.55	1.78866		2547.55	1.52587		2547.55	0.21327		2547.55	1.2348		2547.55	1.88458		2547.55	0.536581		2547.55	0.44918
	2549.47	1.78911		2549.47	1.52448		2549.47	0.212794		2549.47	1.23343		2549.47	1.88332		2549.47	0.536073		2549.47	0.448713
	2551.4	1.78787		2551.4	1.52264		2551.4	0.21242		2551.4	1.23148		2551.4	1.88615		2551.4	0.535548		2551.4	0.448196
	2553.33	1.7863		2553.33	1.52025		2553.33	0.212252		2553.33	1.23013		2553.33	1.88205		2553.33	0.534988		2553.33	0.447545
	2555.26	1.786		2555.26	1.51846		2555.26	0.211964		2555.26	1.2282		2555.26	1.87651		2555.26	0.534393		2555.26	0.446716
	2557.19	1.78353		2557.19	1.51729		2557.19	0.211521		2557.19	1.22703		2557.19	1.87688		2557.19	0.533819		2557.19	0.445965
	2559.12	1.78015		2559.12	1.51573		2559.12	0.211112		2559.12	1.22638		2559.12	1.87929		2559.12	0.532985		2559.12	0.445108
	2561.05	1.77795		2561.05	1.51291		2561.05	0.210674		2561.05	1.22556		2561.05	1.87902		2561.05	0.532195		2561.05	0.444117
	2562.97	1.77522		2562.97	1.50998		2562.97	0.210237		2562.97	1.22425		2562.97	1.87699		2562.97	0.531476		2562.97	0.443108
	2564.9	1.77167		2564.9	1.50773		2564.9	0.209787		2564.9	1.22277		2564.9	1.87718		2564.9	0.530802		2564.9	0.442261
	2566.83	1.76817		2566.83	1.50495		2566.83	0.209312		2566.83	1.22141		2566.83	1.87671		2566.83	0.530006		2566.83	0.441307
	2568.76	1.76625		2568.76	1.50161		2568.76	0.208833		2568.76	1.21926		2568.76	1.87724		2568.76	0.529146		2568.76	0.440243
	2570.69	1.76402		2570.69	1.49914		2570.69	0.208349		2570.69	1.21756		2570.69	1.874		2570.69	0.528141		2570.69	0.439169
	2572.62	1.76242		2572.62	1.497		2572.62	0.207757		2572.62	1.2164		2572.62	1.87316		2572.62	0.527107		2572.62	0.438171
	2574.55	1.76062		2574.55	1.49497		2574.55	0.207209		2574.55	1.21516		2574.55	1.8719		2574.55	0.526228		2574.55	0.437017
	2576.47	1.7575		2576.47	1.49187		2576.47	0.206597		2576.47	1.21346		2576.47	1.86839		2576.47	0.525121		2576.47	0.435769
	2578.4	1.75286		2578.4	1.48776		2578.4	0.205894		2578.4	1.21137		2578.4	1.86832		2578.4	0.523856		2578.4	0.434425
	2580.33	1.74863		2580.33	1.48422		2580.33	0.205253		2580.33	1.20964		2580.33	1.86698		2580.33	0.522893		2580.33	0.433025
	2582.26	1.74622		2582.26	1.48102		2582.26	0.204563		2582.26	1.20788		2582.26	1.86698		2582.26	0.521856		2582.26	0.431748
	2584.19	1.74367		2584.19	1.47865		2584.19	0.203767		2584.19	1.20543		2584.19	1.86753		2584.19	0.520512		2584.19	0.430491
	2586.12	1.73978		2586.12	1.47573		2586.12	0.203044		2586.12	1.20327		2586.12	1.86277		2586.12	0.519144		2586.12	0.428948
	2588.05	1.73605		2588.05	1.47107		2588.05	0.202351		2588.05	1.20125		2588.05	1.8594		2588.05	0.517842		2588.05	0.427308
	2589.97	1.73181		2589.97	1.4662		2589.97	0.201535		2589.97	1.19884		2589.97	1.85983		2589.97	0.516528		2589.97	0.425574
	2591.9	1.72708		2591.9	1.46226		2591.9	0.200676		2591.9	1.19634		2591.9	1.85574		2591.9	0.515148		2591.9	0.423902
	2593.83	1.72251		2593.83	1.4588		2593.83	0.199847		2593.83	1.19456		2593.83	1.85356		2593.83	0.513649		2593.83	0.422247
	2595.76	1.71749		2595.76	1.45449		2595.76	0.198921		2595.76	1.19195		2595.76	1.85331		2595.76	0.511994		2595.76	0.420453
	2597.69	1.71361		2597.69	1.44876		2597.69	0.197973		2597.69	1.18912		2597.69	1.85046		2597.69	0.510369		2597.69	0.418554
	2599.62	1.70923		2599.62	1.44338		2599.62	0.197115		2599.62	1.18638		2599.62	1.84876		2599.62	0.508833		2599.62	0.416672
	2601.54	1.70357		2601.54	1.43859		2601.54	0.196182		2601.54	1.18389		2601.54	1.8427		2601.54	0.507267		2601.54	0.41477
	2603.47	1.69737		2603.47	1.43433		2603.47	0.195207		2603.47	1.18191		2603.47	1.8386		2603.47	0.505599		2603.47	0.412801
	2605.4	1.69229		2605.4	1.42874		2605.4	0.194263		2605.4	1.17914		2605.4	1.83716		2605.4	0.50384		2605.4	0.41067
	2607.33	1.68815		2607.33	1.42313		2607.33	0.193196		2607.33	1.17529		2607.33	1.83385		2607.33	0.502031		2607.33	0.408554
	2609.26	1.68278		2609.26	1.41757		2609.26	0.192037		2609.26	1.17233		2609.26	1.83552		2609.26	0.500011		2609.26	0.406319
	2611.19	1.67631		2611.19	1.41221		2611.19	0.190938		2611.19	1.17013		2611.19	1.83333		2611.19	0.497978		2611.19	0.404011
	2613.11	1.67081		2613.11	1.40658		2613.11	0.189802		2613.11	1.1674		2613.11	1.82758		2613.11	0.495951		2613.11	0.401641
	2615.04	1.66668		2615.04	1.40079		2615.04	0.188638		2615.04	1.16405		2615.04	1.82445		2615.04	0.493981		2615.04	0.399259
	2616.97	1.66002		2616.97	1.39408		2616.97	0.187473		2616.97	1.16066		2616.97	1.81881		2616.97	0.491975		2616.97	0.39679
	2618.9	1.65245		2618.9	1.38693		2618.9	0.186225		2618.9	1.15697		2618.9	1.81442		2618.9	0.489884		2618.9	0.39437
	2620.83	1.6461		2620.83	1.38067		2620.83	0.184995		2620.83	1.15383		2620.83	1.81536		2620.83	0.487753		2620.83	0.391812
	2622.76	1.63912		2622.76	1.3747		2622.76	0.183802		2622.76	1.15015		2622.76	1.81367		2622.76	0.485472		2622.76	0.389193
	2624.69	1.63288		2624.69	1.36814		2624.69	0.182549		2624.69	1.14593		2624.69	1.80791		2624.69	0.483153		2624.69	0.386537
	2626.61	1.62765		2626.61	1.36148		2626.61	0.181193		2626.61	1.14207		2626.61	1.80391		2626.61	0.480968		2626.61	0.38381
	2628.54	1.62095		2628.54	1.35414		2628.54	0.179816		2628.54	1.13911		2628.54	1.80244		2628.54	0.478681		2628.54	0.381036
	2630.47	1.61378		2630.47	1.34769		2630.47	0.178474		2630.47	1.1354		2630.47	1.7996		2630.47	0.476305		2630.47	0.378335
	2632.4	1.60687		2632.4	1.3406		2632.4	0.17713		2632.4	1.13142		2632.4	1.79457		2632.4	0.473849		2632.4	0.375457
	2634.33	1.59881		2634.33	1.3323		2634.33	0.175772		2634.33	1.12781		2634.33	1.7895		2634.33	0.471426		2634.33	0.372541
	2636.26	1.59072		2636.26	1.32452		2636.26	0.174403		2636.26	1.12408		2636.26	1.78791		2636.26	0.468981		2636.26	0.369771
	2638.19	1.58307		2638.19	1.31742		2638.19	0.173074		2638.19	1.12011		2638.19	1.78405		2638.19	0.466488		2638.19	0.36703
	2640.11	1.5756		2640.11	1.31005		2640.11	0.171641		2640.11	1.11635		2640.11	1.77953		2640.11	0.463925		2640.11	0.36424
	2642.04	1.56877		2642.04	1.30247		2642.04	0.17023		2642.04	1.11302		2642.04	1.77708		2642.04	0.4614		2642.04	0.361308
	2643.97	1.56144		2643.97	1.29422		2643.97	0.168859		2643.97	1.10929		2643.97	1.77283		2643.97	0.458985		2643.97	0.358269
	2645.9	1.55341		2645.9	1.28651		2645.9	0.167343		2645.9	1.10506		2645.9	1.76974		2645.9	0.456723		2645.9	0.355386
	2647.83	1.54564		2647.83	1.28027		2647.83	0.16593		2647.83	1.10113		2647.83	1.76663		2647.83	0.454437		2647.83	0.352539
	2649.76	1.53866		2649.76	1.2739		2649.76	0.164624		2649.76	1.09763		2649.76	1.76162		2649.76	0.452096		2649.76	0.349897
	2651.68	1.53325		2651.68	1.26636		2651.68	0.163325		2651.68	1.0941		2651.68	1.75926		2651.68	0.449682		2651.68	0.347405
	2653.61	1.52741		2653.61	1.25997		2653.61	0.162082		2653.61	1.09062		2653.61	1.75772		2653.61	0.447408		2653.61	0.344845
	2655.54	1.52132		2655.54	1.25412		2655.54	0.161017		2655.54	1.08808		2655.54	1.7538		2655.54	0.44545		2655.54	0.342337
	2657.47	1.51559		2657.47	1.24841		2657.47	0.159943		2657.47	1.08529		2657.47	1.7509		2657.47	0.443669		2657.47	0.340212
	2659.4	1.51089		2659.4	1.24293		2659.4	0.158915		2659.4	1.08275		2659.4	1.74854		2659.4	0.442132		2659.4	0.33848
	2661.33	1.50787		2661.33	1.23887		2661.33	0.158119		2661.33	1.08068		2661.33	1.74585		2661.33	0.440738		2661.33	0.337087
	2663.26	1.50468		2663.26	1.23609		2663.26	0.157588		2663.26	1.07888		2663.26	1.74221		2663.26	0.439716		2663.26	0.336006
	2665.18	1.50271		2665.18	1.23448		2665.18	0.157301		2665.18	1.07767		2665.18	1.74166		2665.18	0.439133		2665.18	0.335407
	2667.11	1.50299		2667.11	1.23411		2667.11	0.157232		2667.11	1.0777		2667.11	1.74288		2667.11	0.438981		2667.11	0.335186
	2669.04	1.50334		2669.04	1.23464		2669.04	0.157093		2669.04	1.07772		2669.04	1.74185		2669.04	0.438971		2669.04	0.335095
	2670.97	1.50297		2670.97	1.23508		2670.97	0.156955		2670.97	1.07729		2670.97	1.74233		2670.97	0.438956		2670.97	0.335001
	2672.9	1.50254		2672.9	1.23465		2672.9	0.156899		2672.9	1.07696		2672.9	1.74473		2672.9	0.438816		2672.9	0.334979
	2674.83	1.5025		2674.83	1.23403		2674.83	0.156805		2674.83	1.07698		2674.83	1.74394		2674.83	0.438638		2674.83	0.334973
	2676.76	1.50289		2676.76	1.23409		2676.76	0.156761		2676.76	1.07684		2676.76	1.74552		2676.76	0.438723		2676.76	0.334931
	2678.68	1.5033		2678.68	1.23435		2678.68	0.156796		2678.68	1.07691		2678.68	1.74664		2678.68	0.438709		2678.68	0.3349
	2680.61	1.50363		2680.61	1.23437		2680.61	0.156814		2680.61	1.07759		2680.61	1.74514		2680.61	0.438548		2680.61	0.335009
	2682.54	1.50377		2682.54	1.23496		2682.54	0.1568		2682.54	1.07785		2682.54	1.74463		2682.54	0.438527		2682.54	0.335084
	2684.47	1.50255		2684.47	1.23579		2684.47	0.156781		2684.47	1.07811		2684.47	1.7458		2684.47	0.438669		2684.47	0.335095
	2686.4	1.50219		2686.4	1.23617		2686.4	0.156757		2686.4	1.07806		2686.4	1.74656		2686.4	0.438634		2686.4	0.335075
	2688.33	1.50306		2688.33	1.23643		2688.33	0.156693		2688.33	1.07808		2688.33	1.7457		2688.33	0.438691		2688.33	0.335283
	2690.26	1.50371		2690.26	1.23624		2690.26	0.156619		2690.26	1.07768		2690.26	1.74432		2690.26	0.438736		2690.26	0.33539
	2692.18	1.50391		2692.18	1.2358		2692.18	0.156516		2692.18	1.07753		2692.18	1.74477		2692.18	0.438741		2692.18	0.335397
	2694.11	1.50235		2694.11	1.23619		2694.11	0.156506		2694.11	1.07771		2694.11	1.74885		2694.11	0.438852		2694.11	0.335381
	2696.04	1.50148		2696.04	1.23693		2696.04	0.156535		2696.04	1.07764		2696.04	1.74737		2696.04	0.43896		2696.04	0.335418
	2697.97	1.5031		2697.97	1.23682		2697.97	0.156478		2697.97	1.07719		2697.97	1.74402		2697.97	0.438886		2697.97	0.335412
	2699.9	1.50537		2699.9	1.23735		2699.9	0.156452		2699.9	1.07773		2699.9	1.74598		2699.9	0.438858		2699.9	0.335434
	2701.83	1.50545		2701.83	1.2378		2701.83	0.156425		2701.83	1.0781		2701.83	1.74801		2701.83	0.438873		2701.83	0.335422
	2703.76	1.50387		2703.76	1.23768		2703.76	0.156329		2703.76	1.078		2703.76	1.74694		2703.76	0.438776		2703.76	0.335437
	2705.68	1.50394		2705.68	1.23776		2705.68	0.156393		2705.68	1.07784		2705.68	1.74982		2705.68	0.438717		2705.68	0.335504
	2707.61	1.50434		2707.61	1.2384		2707.61	0.156452		2707.61	1.07825		2707.61	1.75312		2707.61	0.438831		2707.61	0.335691
	2709.54	1.50466		2709.54	1.23889		2709.54	0.156388		2709.54	1.07849		2709.54	1.75158		2709.54	0.438848		2709.54	0.335858
	2711.47	1.50406		2711.47	1.23946		2711.47	0.156374		2711.47	1.07842		2711.47	1.74907		2711.47	0.438838		2711.47	0.335873
	2713.4	1.50354		2713.4	1.23961		2713.4	0.156284		2713.4	1.07864		2713.4	1.75046		2713.4	0.438881		2713.4	0.335853
	2715.33	1.50387		2715.33	1.23944		2715.33	0.156184		2715.33	1.07914		2715.33	1.75164		2715.33	0.438733		2715.33	0.335853
	2717.25	1.50449		2717.25	1.23925		2717.25	0.156193		2717.25	1.07962		2717.25	1.75121		2717.25	0.438704		2717.25	0.335806
	2719.18	1.50587		2719.18	1.23907		2719.18	0.156238		2719.18	1.07933		2719.18	1.75125		2719.18	0.438865		2719.18	0.335861
	2721.11	1.50596		2721.11	1.23976		2721.11	0.15627		2721.11	1.07875		2721.11	1.75138		2721.11	0.439095		2721.11	0.335903
	2723.04	1.50575		2723.04	1.24063		2723.04	0.156148		2723.04	1.07895		2723.04	1.75144		2723.04	0.439034		2723.04	0.336093
	2724.97	1.50655		2724.97	1.24085		2724.97	0.156063		2724.97	1.07905		2724.97	1.75465		2724.97	0.438915		2724.97	0.336184
	2726.9	1.50668		2726.9	1.24149		2726.9	0.156086		2726.9	1.07911		2726.9	1.75359		2726.9	0.438953		2726.9	0.3362
	2728.82	1.50579		2728.82	1.24134		2728.82	0.156108		2728.82	1.07874		2728.82	1.75095		2728.82	0.438985		2728.82	0.336255
	2730.75	1.50445		2730.75	1.24137		2730.75	0.156104		2730.75	1.07869		2730.75	1.7534		2730.75	0.438907		2730.75	0.336247
	2732.68	1.5049		2732.68	1.24148		2732.68	0.156156		2732.68	1.07962		2732.68	1.75299		2732.68	0.43897		2732.68	0.336219
	2734.61	1.50543		2734.61	1.24163		2734.61	0.156116		2734.61	1.07941		2734.61	1.75117		2734.61	0.439196		2734.61	0.336305
	2736.54	1.50624		2736.54	1.24209		2736.54	0.156039		2736.54	1.07852		2736.54	1.74983		2736.54	0.439325		2736.54	0.336334
	2738.47	1.50628		2738.47	1.24289		2738.47	0.156026		2738.47	1.0783		2738.47	1.74991		2738.47	0.439151		2738.47	0.336382
	2740.4	1.50625		2740.4	1.24301		2740.4	0.156051		2740.4	1.07882		2740.4	1.7515		2740.4	0.439133		2740.4	0.336458
	2742.32	1.50651		2742.32	1.24284		2742.32	0.156041		2742.32	1.07914		2742.32	1.75356		2742.32	0.439296		2742.32	0.33663
	2744.25	1.50737		2744.25	1.24285		2744.25	0.155999		2744.25	1.08		2744.25	1.75657		2744.25	0.439147		2744.25	0.336609
	2746.18	1.50675		2746.18	1.24289		2746.18	0.155972		2746.18	1.08045		2746.18	1.7577		2746.18	0.439042		2746.18	0.336556
	2748.11	1.50601		2748.11	1.24307		2748.11	0.155945		2748.11	1.07985		2748.11	1.75579		2748.11	0.439209		2748.11	0.336646
	2750.04	1.50753		2750.04	1.24357		2750.04	0.155964		2750.04	1.0792		2750.04	1.75597		2750.04	0.439411		2750.04	0.336781
	2751.97	1.5088		2751.97	1.24446		2751.97	0.155973		2751.97	1.07892		2751.97	1.7551		2751.97	0.439493		2751.97	0.336841
	2753.9	1.50841		2753.9	1.24479		2753.9	0.156002		2753.9	1.07853		2753.9	1.75645		2753.9	0.439446		2753.9	0.33688
	2755.82	1.50843		2755.82	1.24466		2755.82	0.155952		2755.82	1.0781		2755.82	1.75528		2755.82	0.43938		2755.82	0.336854
	2757.75	1.50784		2757.75	1.24492		2757.75	0.155916		2757.75	1.07844		2757.75	1.75671		2757.75	0.439404		2757.75	0.336969
	2759.68	1.50709		2759.68	1.24508		2759.68	0.155926		2759.68	1.07887		2759.68	1.75741		2759.68	0.439576		2759.68	0.336956
	2761.61	1.50775		2761.61	1.24522		2761.61	0.155832		2761.61	1.07866		2761.61	1.75558		2761.61	0.439534		2761.61	0.33689
	2763.54	1.50856		2763.54	1.24533		2763.54	0.155785		2763.54	1.07918		2763.54	1.75531		2763.54	0.439457		2763.54	0.337015
	2765.47	1.50962		2765.47	1.24573		2765.47	0.155858		2765.47	1.07966		2765.47	1.75494		2765.47	0.439673		2765.47	0.337146
	2767.39	1.51047		2767.39	1.24649		2767.39	0.155879		2767.39	1.07944		2767.39	1.75463		2767.39	0.439841		2767.39	0.337243
	2769.32	1.51022		2769.32	1.24686		2769.32	0.155815		2769.32	1.07928		2769.32	1.7538		2769.32	0.439617		2769.32	0.337461
	2771.25	1.5097		2771.25	1.24664		2771.25	0.155839		2771.25	1.07938		2771.25	1.75523		2771.25	0.439484		2771.25	0.337451
	2773.18	1.50852		2773.18	1.24666		2773.18	0.155913		2773.18	1.07935		2773.18	1.75645		2773.18	0.439585		2773.18	0.337526
	2775.11	1.5083		2775.11	1.24685		2775.11	0.155979		2775.11	1.07936		2775.11	1.75537		2775.11	0.439762		2775.11	0.337663
	2777.04	1.50955		2777.04	1.24704		2777.04	0.155914		2777.04	1.07948		2777.04	1.75577		2777.04	0.439894		2777.04	0.337671
	2778.97	1.50886		2778.97	1.24713		2778.97	0.155848		2778.97	1.07977		2778.97	1.75784		2778.97	0.440037		2778.97	0.337661
	2780.89	1.50927		2780.89	1.24785		2780.89	0.155812		2780.89	1.08034		2780.89	1.76038		2780.89	0.440034		2780.89	0.33792
	2782.82	1.50962		2782.82	1.24819		2782.82	0.155899		2782.82	1.08106		2782.82	1.763		2782.82	0.439972		2782.82	0.338549
	2784.75	1.5102		2784.75	1.2489		2784.75	0.155958		2784.75	1.0816		2784.75	1.76297		2784.75	0.440118		2784.75	0.33945
	2786.68	1.51129		2786.68	1.24924		2786.68	0.155882		2786.68	1.08125		2786.68	1.76212		2786.68	0.44015		2786.68	0.339353
	2788.61	1.51089		2788.61	1.24881		2788.61	0.155815		2788.61	1.08071		2788.61	1.76128		2788.61	0.439894		2788.61	0.33866
	2790.54	1.51025		2790.54	1.24882		2790.54	0.1558		2790.54	1.08043		2790.54	1.7574		2790.54	0.439889		2790.54	0.338296
	2792.47	1.51075		2792.47	1.24922		2792.47	0.155777		2792.47	1.08052		2792.47	1.75836		2792.47	0.440088		2792.47	0.3382
	2794.39	1.51124		2794.39	1.24983		2794.39	0.155685		2794.39	1.08118		2794.39	1.76025		2794.39	0.440122		2794.39	0.338188
	2796.32	1.51134		2796.32	1.2505		2796.32	0.155663		2796.32	1.08083		2796.32	1.76156		2796.32	0.440121		2796.32	0.338266
	2798.25	1.51085		2798.25	1.25098		2798.25	0.155739		2798.25	1.08121		2798.25	1.76345		2798.25	0.440134		2798.25	0.338356
	2800.18	1.5117		2800.18	1.25102		2800.18	0.155827		2800.18	1.08204		2800.18	1.76207		2800.18	0.440224		2800.18	0.338478
	2802.11	1.51295		2802.11	1.25056		2802.11	0.155799		2802.11	1.08235		2802.11	1.76275		2802.11	0.440354		2802.11	0.338597
	2804.04	1.51287		2804.04	1.25102		2804.04	0.155756		2804.04	1.08294		2804.04	1.76408		2804.04	0.440482		2804.04	0.33874
	2805.97	1.5119		2805.97	1.25205		2805.97	0.155801		2805.97	1.08351		2805.97	1.76176		2805.97	0.440575		2805.97	0.338829
	2807.89	1.51221		2807.89	1.25264		2807.89	0.155816		2807.89	1.08374		2807.89	1.7625		2807.89	0.440564		2807.89	0.33888
	2809.82	1.51283		2809.82	1.25209		2809.82	0.155784		2809.82	1.08431		2809.82	1.76429		2809.82	0.44054		2809.82	0.338979
	2811.75	1.51309		2811.75	1.25284		2811.75	0.155798		2811.75	1.08408		2811.75	1.76697		2811.75	0.440762		2811.75	0.339118
	2813.68	1.51417		2813.68	1.25344		2813.68	0.155688		2813.68	1.08387		2813.68	1.7674		2813.68	0.440881		2813.68	0.339178
	2815.61	1.51469		2815.61	1.25349		2815.61	0.155592		2815.61	1.08377		2815.61	1.7653		2815.61	0.440904		2815.61	0.339333
	2817.54	1.51458		2817.54	1.25407		2817.54	0.155591		2817.54	1.08447		2817.54	1.7657		2817.54	0.440873		2817.54	0.339368
	2819.47	1.51354		2819.47	1.25461		2819.47	0.155629		2819.47	1.08531		2819.47	1.76817		2819.47	0.440831		2819.47	0.339289
	2821.39	1.51327		2821.39	1.25489		2821.39	0.15569		2821.39	1.08589		2821.39	1.76952		2821.39	0.440908		2821.39	0.339289
	2823.32	1.51349		2823.32	1.25482		2823.32	0.155743		2823.32	1.08648		2823.32	1.76829		2823.32	0.441146		2823.32	0.339444
	2825.25	1.51542		2825.25	1.25499		2825.25	0.15577		2825.25	1.08715		2825.25	1.77038		2825.25	0.441298		2825.25	0.339608
	2827.18	1.51611		2827.18	1.25502		2827.18	0.155744		2827.18	1.08777		2827.18	1.77233		2827.18	0.441321		2827.18	0.339709
	2829.11	1.51492		2829.11	1.25537		2829.11	0.155746		2829.11	1.08788		2829.11	1.76856		2829.11	0.441241		2829.11	0.339727
	2831.04	1.51459		2831.04	1.256		2831.04	0.155792		2831.04	1.08856		2831.04	1.76803		2831.04	0.441359		2831.04	0.339737
	2832.96	1.51556		2832.96	1.25582		2832.96	0.155832		2832.96	1.08862		2832.96	1.77202		2832.96	0.441502		2832.96	0.339878
	2834.89	1.51587		2834.89	1.25637		2834.89	0.155753		2834.89	1.08891		2834.89	1.77428		2834.89	0.441536		2834.89	0.339958
	2836.82	1.51599		2836.82	1.25724		2836.82	0.155745		2836.82	1.09		2836.82	1.77192		2836.82	0.441641		2836.82	0.339936
	2838.75	1.51641		2838.75	1.25752		2838.75	0.155806		2838.75	1.09088		2838.75	1.76909		2838.75	0.441694		2838.75	0.340032
	2840.68	1.51709		2840.68	1.25797		2840.68	0.155909		2840.68	1.09168		2840.68	1.77005		2840.68	0.441674		2840.68	0.340031
	2842.61	1.51684		2842.61	1.25864		2842.61	0.155947		2842.61	1.09269		2842.61	1.77169		2842.61	0.441782		2842.61	0.340271
	2844.53	1.5174		2844.53	1.25983		2844.53	0.155998		2844.53	1.09345		2844.53	1.77563		2844.53	0.441968		2844.53	0.340483
	2846.46	1.51883		2846.46	1.26141		2846.46	0.156058		2846.46	1.0951		2846.46	1.7802		2846.46	0.442069		2846.46	0.340452
	2848.39	1.519		2848.39	1.26238		2848.39	0.156212		2848.39	1.09597		2848.39	1.78152		2848.39	0.442196		2848.39	0.340505
	2850.32	1.51912		2850.32	1.26233		2850.32	0.156333		2850.32	1.09639		2850.32	1.78044		2850.32	0.442307		2850.32	0.34052
	2852.25	1.52		2852.25	1.262		2852.25	0.156391		2852.25	1.09705		2852.25	1.78068		2852.25	0.442331		2852.25	0.340678
	2854.18	1.52065		2854.18	1.26185		2854.18	0.156461		2854.18	1.09802		2854.18	1.78011		2854.18	0.442366		2854.18	0.340845
	2856.11	1.51923		2856.11	1.26255		2856.11	0.156548		2856.11	1.09873		2856.11	1.77799		2856.11	0.442495		2856.11	0.340877
	2858.03	1.51924		2858.03	1.2633		2858.03	0.156568		2858.03	1.09924		2858.03	1.77752		2858.03	0.44271		2858.03	0.34089
	2859.96	1.52005		2859.96	1.26273		2859.96	0.156397		2859.96	1.09929		2859.96	1.77824		2859.96	0.442811		2859.96	0.340952
	2861.89	1.51982		2861.89	1.26256		2861.89	0.156274		2861.89	1.09862		2861.89	1.78228		2861.89	0.442875		2861.89	0.341215
	2863.82	1.52036		2863.82	1.26304		2863.82	0.156311		2863.82	1.09872		2863.82	1.78383		2863.82	0.442772		2863.82	0.341367
	2865.75	1.52074		2865.75	1.26303		2865.75	0.156335		2865.75	1.09945		2865.75	1.78029		2865.75	0.442792		2865.75	0.341387
	2867.68	1.52069		2867.68	1.26336		2867.68	0.156361		2867.68	1.1004		2867.68	1.78133		2867.68	0.443062		2867.68	0.341453
	2869.61	1.52129		2869.61	1.26354		2869.61	0.15635		2869.61	1.10055		2869.61	1.78418		2869.61	0.443204		2869.61	0.341487
	2871.53	1.52127		2871.53	1.26361		2871.53	0.156326		2871.53	1.1004		2871.53	1.78115		2871.53	0.443153		2871.53	0.341659
	2873.46	1.52175		2873.46	1.26465		2873.46	0.156343		2873.46	1.10033		2873.46	1.77804		2873.46	0.443165		2873.46	0.341894
	2875.39	1.52331		2875.39	1.26596		2875.39	0.156347		2875.39	1.1002		2875.39	1.77737		2875.39	0.443263		2875.39	0.341925
	2877.32	1.52443		2877.32	1.26702		2877.32	0.156382		2877.32	1.10032		2877.32	1.77991		2877.32	0.44338		2877.32	0.342086
	2879.25	1.52396		2879.25	1.2672		2879.25	0.156399		2879.25	1.10085		2879.25	1.78026		2879.25	0.443419		2879.25	0.342247
	2881.18	1.52384		2881.18	1.26702		2881.18	0.156403		2881.18	1.1017		2881.18	1.78018		2881.18	0.443469		2881.18	0.342228
	2883.11	1.52454		2883.11	1.26703		2883.11	0.156508		2883.11	1.10196		2883.11	1.77943		2883.11	0.443537		2883.11	0.342354
	2885.03	1.52475		2885.03	1.26762		2885.03	0.156577		2885.03	1.10231		2885.03	1.77829		2885.03	0.443636		2885.03	0.342622
	2886.96	1.52393		2886.96	1.2679		2886.96	0.156613		2886.96	1.103		2886.96	1.77926		2886.96	0.443622		2886.96	0.342719
	2888.89	1.52369		2888.89	1.26807		2888.89	0.156659		2888.89	1.10397		2888.89	1.78228		2888.89	0.443636		2888.89	0.34278
	2890.82	1.52454		2890.82	1.26859		2890.82	0.156624		2890.82	1.10476		2890.82	1.78235		2890.82	0.443696		2890.82	0.342831
	2892.75	1.52518		2892.75	1.26955		2892.75	0.156561		2892.75	1.10567		2892.75	1.7816		2892.75	0.443774		2892.75	0.342923
	2894.68	1.52599		2894.68	1.26954		2894.68	0.156641		2894.68	1.10632		2894.68	1.78183		2894.68	0.443969		2894.68	0.343099
	2896.6	1.52583		2896.6	1.26968		2896.6	0.156879		2896.6	1.10627		2896.6	1.78248		2896.6	0.444189		2896.6	0.34323
	2898.53	1.52593		2898.53	1.27027		2898.53	0.156957		2898.53	1.10634		2898.53	1.78426		2898.53	0.444465		2898.53	0.343399
	2900.46	1.52601		2900.46	1.27136		2900.46	0.156959		2900.46	1.10699		2900.46	1.78575		2900.46	0.444529		2900.46	0.343653
	2902.39	1.52657		2902.39	1.27146		2902.39	0.157073		2902.39	1.10765		2902.39	1.78668		2902.39	0.444491		2902.39	0.343727
	2904.32	1.52672		2904.32	1.27127		2904.32	0.157279		2904.32	1.10817		2904.32	1.78274		2904.32	0.444469		2904.32	0.343917
	2906.25	1.52685		2906.25	1.27228		2906.25	0.157387		2906.25	1.10732		2906.25	1.78048		2906.25	0.444574		2906.25	0.344189
	2908.18	1.52776		2908.18	1.2741		2908.18	0.157363		2908.18	1.10615		2908.18	1.78282		2908.18	0.444774		2908.18	0.344331
	2910.1	1.52764		2910.1	1.27571		2910.1	0.157358		2910.1	1.1053		2910.1	1.78445		2910.1	0.444794		2910.1	0.344367
	2912.03	1.52723		2912.03	1.27681		2912.03	0.157484		2912.03	1.10491		2912.03	1.78506		2912.03	0.44492		2912.03	0.344451
	2913.96	1.52747		2913.96	1.27746		2913.96	0.15773		2913.96	1.10473		2913.96	1.78502		2913.96	0.445129		2913.96	0.344525
	2915.89	1.52909		2915.89	1.27868		2915.89	0.157873		2915.89	1.10509		2915.89	1.78799		2915.89	0.445196		2915.89	0.344713
	2917.82	1.53028		2917.82	1.27894		2917.82	0.157901		2917.82	1.1041		2917.82	1.78886		2917.82	0.44524		2917.82	0.344967
	2919.75	1.53016		2919.75	1.27968		2919.75	0.157935		2919.75	1.1025		2919.75	1.78822		2919.75	0.445402		2919.75	0.345229
	2921.68	1.52987		2921.68	1.27977		2921.68	0.158016		2921.68	1.10158		2921.68	1.78879		2921.68	0.445409		2921.68	0.345353
	2923.6	1.52978		2923.6	1.27947		2923.6	0.158083		2923.6	1.10105		2923.6	1.79026		2923.6	0.445417		2923.6	0.345493
	2925.53	1.53118		2925.53	1.27937		2925.53	0.158146		2925.53	1.1005		2925.53	1.78791		2925.53	0.44564		2925.53	0.34559
	2927.46	1.5322		2927.46	1.2798		2927.46	0.158151		2927.46	1.10006		2927.46	1.78654		2927.46	0.445817		2927.46	0.345679
	2929.39	1.53151		2929.39	1.28066		2929.39	0.158163		2929.39	1.09994		2929.39	1.78753		2929.39	0.445846		2929.39	0.345752
	2931.32	1.53053		2931.32	1.28164		2931.32	0.158219		2931.32	1.09969		2931.32	1.78874		2931.32	0.446069		2931.32	0.345903
	2933.25	1.53132		2933.25	1.28141		2933.25	0.158199		2933.25	1.09936		2933.25	1.79125		2933.25	0.446134		2933.25	0.346121
	2935.18	1.53289		2935.18	1.2808		2935.18	0.158061		2935.18	1.09842		2935.18	1.79027		2935.18	0.44606		2935.18	0.34632
	2937.1	1.53374		2937.1	1.28034		2937.1	0.157992		2937.1	1.09862		2937.1	1.78754		2937.1	0.446044		2937.1	0.346177
	2939.03	1.53357		2939.03	1.28083		2939.03	0.15795		2939.03	1.09892		2939.03	1.79035		2939.03	0.445955		2939.03	0.346219
	2940.96	1.53365		2940.96	1.28179		2940.96	0.157864		2940.96	1.09885		2940.96	1.79048		2940.96	0.446035		2940.96	0.346391
	2942.89	1.53536		2942.89	1.28261		2942.89	0.157875		2942.89	1.09874		2942.89	1.78778		2942.89	0.446161		2942.89	0.346578
	2944.82	1.53692		2944.82	1.28259		2944.82	0.157935		2944.82	1.09861		2944.82	1.78661		2944.82	0.446369		2944.82	0.346814
	2946.75	1.53566		2946.75	1.28185		2946.75	0.157964		2946.75	1.0983		2946.75	1.78542		2946.75	0.446456		2946.75	0.346962
	2948.67	1.53455		2948.67	1.28166		2948.67	0.157945		2948.67	1.09732		2948.67	1.78291		2948.67	0.446467		2948.67	0.347069
	2950.6	1.53336		2950.6	1.28281		2950.6	0.157902		2950.6	1.09645		2950.6	1.77929		2950.6	0.446481		2950.6	0.347229
	2952.53	1.5343		2952.53	1.28373		2952.53	0.157868		2952.53	1.09623		2952.53	1.7825		2952.53	0.446549		2952.53	0.347374
	2954.46	1.53641		2954.46	1.28381		2954.46	0.157974		2954.46	1.09614		2954.46	1.78632		2954.46	0.44669		2954.46	0.347534
	2956.39	1.53734		2956.39	1.28372		2956.39	0.15804		2956.39	1.09571		2956.39	1.78669		2956.39	0.446772		2956.39	0.3476
	2958.32	1.53718		2958.32	1.28369		2958.32	0.158196		2958.32	1.09563		2958.32	1.78678		2958.32	0.446774		2958.32	0.347629
	2960.24	1.53644		2960.24	1.28453		2960.24	0.15826		2960.24	1.0951		2960.24	1.78601		2960.24	0.446654		2960.24	0.347657
	2962.17	1.5369		2962.17	1.28554		2962.17	0.158209		2962.17	1.09532		2962.17	1.78637		2962.17	0.446671		2962.17	0.347837
	2964.1	1.53767		2964.1	1.28569		2964.1	0.158147		2964.1	1.09452		2964.1	1.78971		2964.1	0.446798		2964.1	0.348049
	2966.03	1.53858		2966.03	1.28645		2966.03	0.158056		2966.03	1.09422		2966.03	1.78932		2966.03	0.446957		2966.03	0.34823
	2967.96	1.53869		2967.96	1.28638		2967.96	0.158048		2967.96	1.09443		2967.96	1.78424		2967.96	0.447181		2967.96	0.348261
	2969.89	1.53876		2969.89	1.28642		2969.89	0.157956		2969.89	1.0938		2969.89	1.78346		2969.89	0.447197		2969.89	0.348226
	2971.82	1.53845		2971.82	1.2868		2971.82	0.157881		2971.82	1.09263		2971.82	1.7859		2971.82	0.447068		2971.82	0.348392
	2973.74	1.5388		2973.74	1.28743		2973.74	0.157842		2973.74	1.09141		2973.74	1.78665		2973.74	0.447019		2973.74	0.348863
	2975.67	1.53885		2975.67	1.28782		2975.67	0.157785		2975.67	1.08987		2975.67	1.78845		2975.67	0.446979		2975.67	0.349016
	2977.6	1.53859		2977.6	1.28936		2977.6	0.157804		2977.6	1.08951		2977.6	1.78876		2977.6	0.44703		2977.6	0.349064
	2979.53	1.539		2979.53	1.28996		2979.53	0.157854		2979.53	1.08935		2979.53	1.78215		2979.53	0.447183		2979.53	0.349172
	2981.46	1.5401		2981.46	1.28979		2981.46	0.157702		2981.46	1.0893		2981.46	1.77781		2981.46	0.44714		2981.46	0.349415
	2983.39	1.54144		2983.39	1.28913		2983.39	0.157665		2983.39	1.08884		2983.39	1.78028		2983.39	0.447315		2983.39	0.349625
	2985.32	1.54181		2985.32	1.28948		2985.32	0.157797		2985.32	1.089		2985.32	1.78219		2985.32	0.447468		2985.32	0.349699
	2987.24	1.5417		2987.24	1.29009		2987.24	0.157803		2987.24	1.08971		2987.24	1.77865		2987.24	0.447369		2987.24	0.349665
	2989.17	1.54201		2989.17	1.2906		2989.17	0.157783		2989.17	1.08936		2989.17	1.77566		2989.17	0.447375		2989.17	0.34975
	2991.1	1.54358		2991.1	1.29097		2991.1	0.157863		2991.1	1.08866		2991.1	1.7776		2991.1	0.447554		2991.1	0.350066
	2993.03	1.54379		2993.03	1.29069		2993.03	0.157865		2993.03	1.08825		2993.03	1.77649		2993.03	0.447728		2993.03	0.350243
	2994.96	1.54269		2994.96	1.29182		2994.96	0.15777		2994.96	1.08885		2994.96	1.7741		2994.96	0.447736		2994.96	0.350333
	2996.89	1.54329		2996.89	1.29268		2996.89	0.157786		2996.89	1.08983		2996.89	1.77706		2996.89	0.447675		2996.89	0.350411
	2998.82	1.54268		2998.82	1.2929		2998.82	0.157869		2998.82	1.09072		2998.82	1.77729		2998.82	0.44781		2998.82	0.350521
	3000.74	1.54276		3000.74	1.29285		3000.74	0.157821		3000.74	1.09053		3000.74	1.77337		3000.74	0.447997		3000.74	0.350671
	3002.67	1.54387		3002.67	1.29382		3002.67	0.157686		3002.67	1.09056		3002.67	1.77508		3002.67	0.448041		3002.67	0.350904
	3004.6	1.54465		3004.6	1.29441		3004.6	0.157659		3004.6	1.09131		3004.6	1.77605		3004.6	0.448194		3004.6	0.351084
	3006.53	1.54574		3006.53	1.2945		3006.53	0.157756		3006.53	1.09206		3006.53	1.77254		3006.53	0.44835		3006.53	0.351117
	3008.46	1.54584		3008.46	1.2945		3008.46	0.157731		3008.46	1.09203		3008.46	1.77172		3008.46	0.448349		3008.46	0.351295
	3010.39	1.54548		3010.39	1.29532		3010.39	0.157682		3010.39	1.09162		3010.39	1.77445		3010.39	0.448349		3010.39	0.351537
	3012.31	1.5446		3012.31	1.29622		3012.31	0.157645		3012.31	1.09168		3012.31	1.77636		3012.31	0.448557		3012.31	0.351685
	3014.24	1.544		3014.24	1.29629		3014.24	0.157673		3014.24	1.09155		3014.24	1.77434		3014.24	0.44869		3014.24	0.351753
	3016.17	1.54563		3016.17	1.29566		3016.17	0.157879		3016.17	1.09202		3016.17	1.77392		3016.17	0.448784		3016.17	0.351909
	3018.1	1.54721		3018.1	1.29569		3018.1	0.158001		3018.1	1.09285		3018.1	1.77674		3018.1	0.44875		3018.1	0.351908
	3020.03	1.54872		3020.03	1.29648		3020.03	0.15777		3020.03	1.09311		3020.03	1.77435		3020.03	0.448793		3020.03	0.352092
	3021.96	1.54976		3021.96	1.29704		3021.96	0.157626		3021.96	1.09346		3021.96	1.77067		3021.96	0.44897		3021.96	0.352329
	3023.89	1.54939		3023.89	1.29752		3023.89	0.157636		3023.89	1.09431		3023.89	1.77445		3023.89	0.448905		3023.89	0.352352
	3025.81	1.54818		3025.81	1.29872		3025.81	0.157686		3025.81	1.09457		3025.81	1.7788		3025.81	0.448845		3025.81	0.352582
	3027.74	1.54889		3027.74	1.29926		3027.74	0.157781		3027.74	1.09415		3027.74	1.77787		3027.74	0.448958		3027.74	0.352924
	3029.67	1.55005		3029.67	1.29902		3029.67	0.157838		3029.67	1.09453		3029.67	1.77711		3029.67	0.449116		3029.67	0.352976
	3031.6	1.55099		3031.6	1.30006		3031.6	0.157824		3031.6	1.09536		3031.6	1.77813		3031.6	0.449303		3031.6	0.352999
	3033.53	1.55119		3033.53	1.30115		3033.53	0.157787		3033.53	1.09531		3033.53	1.77704		3033.53	0.449392		3033.53	0.353097
	3035.46	1.54989		3035.46	1.30142		3035.46	0.15774		3035.46	1.09552		3035.46	1.7789		3035.46	0.449437		3035.46	0.353288
	3037.39	1.54932		3037.39	1.30154		3037.39	0.15773		3037.39	1.09627		3037.39	1.78189		3037.39	0.449454		3037.39	0.353429
	3039.31	1.54991		3039.31	1.30155		3039.31	0.157755		3039.31	1.09685		3039.31	1.78198		3039.31	0.449508		3039.31	0.353578
	3041.24	1.55031		3041.24	1.30224		3041.24	0.157792		3041.24	1.09717		3041.24	1.78162		3041.24	0.449633		3041.24	0.35367
	3043.17	1.55082		3043.17	1.30351		3043.17	0.157754		3043.17	1.09772		3043.17	1.78042		3043.17	0.449796		3043.17	0.353833
	3045.1	1.55128		3045.1	1.30326		3045.1	0.157657		3045.1	1.09794		3045.1	1.78171		3045.1	0.449775		3045.1	0.354041
	3047.03	1.55124		3047.03	1.30293		3047.03	0.157642		3047.03	1.09785		3047.03	1.78529		3047.03	0.449856		3047.03	0.354148
	3048.96	1.55131		3048.96	1.3035		3048.96	0.157725		3048.96	1.09893		3048.96	1.78491		3048.96	0.449839		3048.96	0.354136
	3050.89	1.55203		3050.89	1.30447		3050.89	0.157718		3050.89	1.10101		3050.89	1.7803		3050.89	0.449878		3050.89	0.354121
	3052.81	1.55262		3052.81	1.30526		3052.81	0.157737		3052.81	1.10134		3052.81	1.77957		3052.81	0.449989		3052.81	0.354317
	3054.74	1.55272		3054.74	1.30553		3054.74	0.15764		3054.74	1.10024		3054.74	1.78004		3054.74	0.449858		3054.74	0.354612
	3056.67	1.5542		3056.67	1.30533		3056.67	0.157626		3056.67	1.09992		3056.67	1.78023		3056.67	0.449963		3056.67	0.354666
	3058.6	1.55262		3058.6	1.30545		3058.6	0.15768		3058.6	1.10037		3058.6	1.7805		3058.6	0.450334		3058.6	0.354718
	3060.53	1.55121		3060.53	1.30583		3060.53	0.157612		3060.53	1.10084		3060.53	1.78269		3060.53	0.450334		3060.53	0.354899
	3062.46	1.55173		3062.46	1.30691		3062.46	0.157618		3062.46	1.10156		3062.46	1.78483		3062.46	0.4503		3062.46	0.355057
	3064.38	1.55254		3064.38	1.30765		3064.38	0.15768		3064.38	1.10187		3064.38	1.78347		3064.38	0.450396		3064.38	0.355143
	3066.31	1.55421		3066.31	1.30834		3066.31	0.157729		3066.31	1.10209		3066.31	1.78178		3066.31	0.450381		3066.31	0.355322
	3068.24	1.5549		3068.24	1.30853		3068.24	0.157744		3068.24	1.10253		3068.24	1.78038		3068.24	0.450473		3068.24	0.355506
	3070.17	1.55479		3070.17	1.30859		3070.17	0.157652		3070.17	1.104		3070.17	1.78059		3070.17	0.450706		3070.17	0.355583
	3072.1	1.55592		3072.1	1.30877		3072.1	0.157673		3072.1	1.10469		3072.1	1.78423		3072.1	0.450894		3072.1	0.35563
	3074.03	1.55593		3074.03	1.30913		3074.03	0.157656		3074.03	1.10468		3074.03	1.78333		3074.03	0.450971		3074.03	0.35574
	3075.95	1.55558		3075.95	1.30928		3075.95	0.157651		3075.95	1.10507		3075.95	1.784		3075.95	0.451109		3075.95	0.355842
	3077.88	1.55531		3077.88	1.30971		3077.88	0.157661		3077.88	1.10535		3077.88	1.78548		3077.88	0.451122		3077.88	0.356186
	3079.81	1.55527		3079.81	1.31028		3079.81	0.157693		3079.81	1.10613		3079.81	1.78176		3079.81	0.451139		3079.81	0.356575
	3081.74	1.55496		3081.74	1.31129		3081.74	0.157774		3081.74	1.10689		3081.74	1.77955		3081.74	0.451321		3081.74	0.357238
	3083.67	1.55602		3083.67	1.31151		3083.67	0.157988		3083.67	1.10802		3083.67	1.78498		3083.67	0.451534		3083.67	0.358827
	3085.6	1.55738		3085.6	1.31207		3085.6	0.15818		3085.6	1.10849		3085.6	1.78669		3085.6	0.451606		3085.6	0.359337
	3087.53	1.55848		3087.53	1.31305		3087.53	0.157995		3087.53	1.10757		3087.53	1.78398		3087.53	0.451433		3087.53	0.358016
	3089.45	1.55877		3089.45	1.314		3089.45	0.157667		3089.45	1.10834		3089.45	1.78082		3089.45	0.451391		3089.45	0.357608
	3091.38	1.55762		3091.38	1.31378		3091.38	0.157636		3091.38	1.10904		3091.38	1.78318		3091.38	0.451427		3091.38	0.357773
	3093.31	1.55861		3093.31	1.31433		3093.31	0.157681		3093.31	1.1092		3093.31	1.78773		3093.31	0.451375		3093.31	0.358085
	3095.24	1.56036		3095.24	1.31535		3095.24	0.157841		3095.24	1.10987		3095.24	1.78907		3095.24	0.451572		3095.24	0.358528
	3097.17	1.56057		3097.17	1.3158		3097.17	0.157906		3097.17	1.11127		3097.17	1.78943		3097.17	0.451885		3097.17	0.359227
	3099.1	1.56014		3099.1	1.31594		3099.1	0.15797		3099.1	1.11199		3099.1	1.78704		3099.1	0.452128		3099.1	0.359595
	3101.03	1.56035		3101.03	1.31801		3101.03	0.158098		3101.03	1.11345		3101.03	1.7859		3101.03	0.452415		3101.03	0.361069
	3102.95	1.56088		3102.95	1.32297		3102.95	0.15868		3102.95	1.12168		3102.95	1.79513		3102.95	0.453557		3102.95	0.368699
	3104.88	1.56195		3104.88	1.34038		3104.88	0.161252		3104.88	1.15123		3104.88	1.83213		3104.88	0.457345		3104.88	0.395989
	3106.81	1.56241		3106.81	1.35671		3106.81	0.163471		3106.81	1.17239		3106.81	1.85725		3106.81	0.460159		3106.81	0.418336
	3108.74	1.56173		3108.74	1.34133		3108.74	0.161122		3108.74	1.14412		3108.74	1.82332		3108.74	0.456987		3108.74	0.393179
	3110.67	1.56146		3110.67	1.32388		3110.67	0.158679		3110.67	1.12096		3110.67	1.79435		3110.67	0.453701		3110.67	0.368161
	3112.6	1.56039		3112.6	1.31967		3112.6	0.158173		3112.6	1.11617		3112.6	1.78717		3112.6	0.452938		3112.6	0.361751
	3114.53	1.56062		3114.53	1.3188		3114.53	0.158038		3114.53	1.11544		3114.53	1.78684		3114.53	0.452849		3114.53	0.360299
	3116.45	1.562		3116.45	1.31859		3116.45	0.157911		3116.45	1.1156		3116.45	1.78844		3116.45	0.452716		3116.45	0.359558
	3118.38	1.56276		3118.38	1.31843		3118.38	0.157927		3118.38	1.11598		3118.38	1.78563		3118.38	0.452684		3118.38	0.35914
	3120.31	1.5612		3120.31	1.31911		3120.31	0.157966		3120.31	1.11663		3120.31	1.78514		3120.31	0.452765		3120.31	0.3591
	3122.24	1.56186		3122.24	1.32044		3122.24	0.157981		3122.24	1.11715		3122.24	1.78635		3122.24	0.452773		3122.24	0.359298
	3124.17	1.56215		3124.17	1.32054		3124.17	0.157988		3124.17	1.11655		3124.17	1.78551		3124.17	0.452664		3124.17	0.35942
	3126.1	1.56126		3126.1	1.32057		3126.1	0.15797		3126.1	1.11664		3126.1	1.78414		3126.1	0.452744		3126.1	0.359395
	3128.02	1.56146		3128.02	1.32128		3128.02	0.158007		3128.02	1.11703		3128.02	1.78479		3128.02	0.452912		3128.02	0.359331
	3129.95	1.56249		3129.95	1.32208		3129.95	0.157966		3129.95	1.11708		3129.95	1.78894		3129.95	0.452923		3129.95	0.359261
	3131.88	1.56315		3131.88	1.32268		3131.88	0.157876		3131.88	1.11695		3131.88	1.78863		3131.88	0.452962		3131.88	0.359254
	3133.81	1.56355		3133.81	1.32313		3133.81	0.157877		3133.81	1.11731		3133.81	1.78856		3133.81	0.453171		3133.81	0.35937
	3135.74	1.56428		3135.74	1.32274		3135.74	0.157959		3135.74	1.11853		3135.74	1.79056		3135.74	0.453325		3135.74	0.359497
	3137.67	1.56553		3137.67	1.32253		3137.67	0.157956		3137.67	1.11927		3137.67	1.79133		3137.67	0.45342		3137.67	0.359545
	3139.59	1.56486		3139.59	1.32326		3139.59	0.157972		3139.59	1.11992		3139.59	1.79049		3139.59	0.453333		3139.59	0.359637
	3141.52	1.56475		3141.52	1.32323		3141.52	0.158072		3141.52	1.12018		3141.52	1.7902		3141.52	0.453398		3141.52	0.359745
	3143.45	1.56503		3143.45	1.3232		3143.45	0.158075		3143.45	1.12037		3143.45	1.79323		3143.45	0.45357		3143.45	0.359838
	3145.38	1.56547		3145.38	1.32423		3145.38	0.158041		3145.38	1.1213		3145.38	1.79374		3145.38	0.453706		3145.38	0.359871
	3147.31	1.5654		3147.31	1.32519		3147.31	0.158043		3147.31	1.12237		3147.31	1.78956		3147.31	0.453664		3147.31	0.359871
	3149.24	1.56496		3149.24	1.32557		3149.24	0.158073		3149.24	1.12273		3149.24	1.7878		3149.24	0.453683		3149.24	0.36005
	3151.17	1.56592		3151.17	1.32554		3151.17	0.158142		3151.17	1.12318		3151.17	1.78875		3151.17	0.453859		3151.17	0.360174
	3153.09	1.56655		3153.09	1.32598		3153.09	0.158168		3153.09	1.12392		3153.09	1.78981		3153.09	0.453881		3153.09	0.36016
	3155.02	1.56558		3155.02	1.32728		3155.02	0.158175		3155.02	1.12422		3155.02	1.79186		3155.02	0.453949		3155.02	0.360256
	3156.95	1.56485		3156.95	1.32683		3156.95	0.158091		3156.95	1.1242		3156.95	1.78927		3156.95	0.453881		3156.95	0.360428
	3158.88	1.56657		3158.88	1.32657		3158.88	0.158026		3158.88	1.12475		3158.88	1.78992		3158.88	0.453935		3158.88	0.36058
	3160.81	1.56839		3160.81	1.32705		3160.81	0.158037		3160.81	1.12506		3160.81	1.79422		3160.81	0.454135		3160.81	0.360648
	3162.74	1.56776		3162.74	1.32803		3162.74	0.15808		3162.74	1.1253		3162.74	1.79536		3162.74	0.454144		3162.74	0.360732
	3164.67	1.56665		3164.67	1.32869		3164.67	0.158082		3164.67	1.12567		3164.67	1.79405		3164.67	0.45416		3164.67	0.360774
	3166.59	1.56597		3166.59	1.32838		3166.59	0.158078		3166.59	1.12572		3166.59	1.79252		3166.59	0.454198		3166.59	0.360802
	3168.52	1.56613		3168.52	1.32798		3168.52	0.15814		3168.52	1.12579		3168.52	1.79183		3168.52	0.454251		3168.52	0.36078
	3170.45	1.56699		3170.45	1.32808		3170.45	0.158172		3170.45	1.12728		3170.45	1.79554		3170.45	0.454193		3170.45	0.360661
	3172.38	1.56925		3172.38	1.32898		3172.38	0.158139		3172.38	1.1287		3172.38	1.79679		3172.38	0.45418		3172.38	0.360756
	3174.31	1.56929		3174.31	1.33049		3174.31	0.157949		3174.31	1.12814		3174.31	1.79245		3174.31	0.454262		3174.31	0.360998
	3176.24	1.56899		3176.24	1.33055		3176.24	0.157869		3176.24	1.12796		3176.24	1.79227		3176.24	0.454266		3176.24	0.361127
	3178.16	1.5691		3178.16	1.33003		3178.16	0.158068		3178.16	1.12873		3178.16	1.79347		3178.16	0.454435		3178.16	0.361059
	3180.09	1.5682		3180.09	1.32995		3180.09	0.158145		3180.09	1.12968		3180.09	1.79192		3180.09	0.454477		3180.09	0.361104
	3182.02	1.56766		3182.02	1.33014		3182.02	0.15806		3182.02	1.1298		3182.02	1.78884		3182.02	0.454619		3182.02	0.361242
	3183.95	1.56755		3183.95	1.33086		3183.95	0.158066		3183.95	1.13006		3183.95	1.78947		3183.95	0.454702		3183.95	0.361317
	3185.88	1.56796		3185.88	1.33172		3185.88	0.158023		3185.88	1.12968		3185.88	1.79212		3185.88	0.454433		3185.88	0.361399
	3187.81	1.56802		3187.81	1.33268		3187.81	0.157888		3187.81	1.1301		3187.81	1.79399		3187.81	0.454277		3187.81	0.361416
	3189.74	1.56804		3189.74	1.33199		3189.74	0.157918		3189.74	1.13159		3189.74	1.79524		3189.74	0.454282		3189.74	0.361364
	3191.66	1.56851		3191.66	1.33096		3191.66	0.15804		3191.66	1.13137		3191.66	1.7921		3191.66	0.454355		3191.66	0.361423
	3193.59	1.56865		3193.59	1.33195		3193.59	0.157968		3193.59	1.13093		3193.59	1.79409		3193.59	0.454525		3193.59	0.36137
	3195.52	1.56972		3195.52	1.33205		3195.52	0.157937		3195.52	1.13239		3195.52	1.79876		3195.52	0.454691		3195.52	0.361498
	3197.45	1.57096		3197.45	1.3317		3197.45	0.157966		3197.45	1.13334		3197.45	1.79754		3197.45	0.454576		3197.45	0.361724
	3199.38	1.57012		3199.38	1.33234		3199.38	0.157819		3199.38	1.13327		3199.38	1.79702		3199.38	0.45437		3199.38	0.36145
	3201.31	1.56856		3201.31	1.33268		3201.31	0.157744		3201.31	1.13276		3201.31	1.79714		3201.31	0.454502		3201.31	0.361341
	3203.24	1.56872		3203.24	1.33174		3203.24	0.157855		3203.24	1.13319		3203.24	1.79683		3203.24	0.454587		3203.24	0.361445
	3205.16	1.569		3205.16	1.33183		3205.16	0.157901		3205.16	1.13428		3205.16	1.79485		3205.16	0.454338		3205.16	0.361535
	3207.09	1.5695		3207.09	1.33247		3207.09	0.157804		3207.09	1.13477		3207.09	1.7957		3207.09	0.454163		3207.09	0.36135
	3209.02	1.56969		3209.02	1.33212		3209.02	0.157709		3209.02	1.13467		3209.02	1.79668		3209.02	0.454248		3209.02	0.361389
	3210.95	1.5684		3210.95	1.33282		3210.95	0.157654		3210.95	1.13476		3210.95	1.79711		3210.95	0.454338		3210.95	0.361533
	3212.88	1.56792		3212.88	1.33348		3212.88	0.157586		3212.88	1.13495		3212.88	1.79604		3212.88	0.454242		3212.88	0.361397
	3214.81	1.56789		3214.81	1.3324		3214.81	0.157526		3214.81	1.13516		3214.81	1.79595		3214.81	0.454035		3214.81	0.361273
	3216.74	1.56843		3216.74	1.33281		3216.74	0.157553		3216.74	1.13535		3216.74	1.79873		3216.74	0.454074		3216.74	0.361095
	3218.66	1.56847		3218.66	1.33244		3218.66	0.157548		3218.66	1.13472		3218.66	1.79474		3218.66	0.454051		3218.66	0.361054
	3220.59	1.56697		3220.59	1.33189		3220.59	0.157439		3220.59	1.13446		3220.59	1.79208		3220.59	0.4538		3220.59	0.361129
	3222.52	1.56787		3222.52	1.33204		3222.52	0.157319		3222.52	1.13417		3222.52	1.79749		3222.52	0.453669		3222.52	0.360803
	3224.45	1.56939		3224.45	1.33205		3224.45	0.157196		3224.45	1.13385		3224.45	1.79902		3224.45	0.453755		3224.45	0.360676
	3226.38	1.57024		3226.38	1.33254		3226.38	0.157227		3226.38	1.13353		3226.38	1.7966		3226.38	0.453786		3226.38	0.360843
	3228.31	1.56927		3228.31	1.33354		3228.31	0.157212		3228.31	1.13385		3228.31	1.79935		3228.31	0.453742		3228.31	0.360669
	3230.24	1.56783		3230.24	1.33353		3230.24	0.15715		3230.24	1.13403		3230.24	1.79583		3230.24	0.453597		3230.24	0.360566
	3232.16	1.567		3232.16	1.33262		3232.16	0.157018		3232.16	1.13426		3232.16	1.79035		3232.16	0.453426		3232.16	0.360604
	3234.09	1.56831		3234.09	1.33132		3234.09	0.156974		3234.09	1.13485		3234.09	1.79329		3234.09	0.453169		3234.09	0.360422
	3236.02	1.56885		3236.02	1.33061		3236.02	0.15698		3236.02	1.13474		3236.02	1.79947		3236.02	0.453072		3236.02	0.360268
	3237.95	1.5686		3237.95	1.33101		3237.95	0.156912		3237.95	1.13379		3237.95	1.80151		3237.95	0.453022		3237.95	0.36015
	3239.88	1.56722		3239.88	1.33164		3239.88	0.156783		3239.88	1.13428		3239.88	1.79977		3239.88	0.452875		3239.88	0.359935
	3241.81	1.56679		3241.81	1.33154		3241.81	0.156632		3241.81	1.13498		3241.81	1.80069		3241.81	0.45289		3241.81	0.359758
	3243.73	1.56631		3243.73	1.33212		3243.73	0.156496		3243.73	1.13449		3243.73	1.79853		3243.73	0.45304		3243.73	0.359631
	3245.66	1.56481		3245.66	1.33162		3245.66	0.156446		3245.66	1.13432		3245.66	1.79343		3245.66	0.452901		3245.66	0.359447
	3247.59	1.56338		3247.59	1.33122		3247.59	0.156324		3247.59	1.13437		3247.59	1.79291		3247.59	0.452803		3247.59	0.35938
	3249.52	1.56363		3249.52	1.33043		3249.52	0.156242		3249.52	1.13385		3249.52	1.79305		3249.52	0.452547		3249.52	0.359309
	3251.45	1.56303		3251.45	1.33001		3251.45	0.156179		3251.45	1.13375		3251.45	1.79518		3251.45	0.452111		3251.45	0.359119
	3253.38	1.56262		3253.38	1.33052		3253.38	0.156161		3253.38	1.13349		3253.38	1.79818		3253.38	0.451969		3253.38	0.358846
	3255.3	1.56331		3255.3	1.33073		3255.3	0.156045		3255.3	1.13325		3255.3	1.79892		3255.3	0.4519		3255.3	0.358625
	3257.23	1.56244		3257.23	1.32997		3257.23	0.15592		3257.23	1.13398		3257.23	1.79531		3257.23	0.451736		3257.23	0.358422
	3259.16	1.56106		3259.16	1.32966		3259.16	0.155768		3259.16	1.13307		3259.16	1.79539		3259.16	0.451466		3259.16	0.358241
	3261.09	1.56093		3261.09	1.32885		3261.09	0.155587		3261.09	1.13178		3261.09	1.79704		3261.09	0.451092		3261.09	0.358061
	3263.02	1.56121		3263.02	1.32727		3263.02	0.155429		3263.02	1.13114		3263.02	1.79402		3263.02	0.450927		3263.02	0.357846
	3264.95	1.56016		3264.95	1.32651		3264.95	0.155327		3264.95	1.13085		3264.95	1.79541		3264.95	0.450834		3264.95	0.357561
	3266.88	1.55792		3266.88	1.32686		3266.88	0.155282		3266.88	1.13093		3266.88	1.79795		3266.88	0.450784		3266.88	0.357214
	3268.8	1.55703		3268.8	1.3266		3268.8	0.155238		3268.8	1.13085		3268.8	1.79954		3268.8	0.450678		3268.8	0.356865
	3270.73	1.55725		3270.73	1.32589		3270.73	0.154978		3270.73	1.12981		3270.73	1.7986		3270.73	0.450204		3270.73	0.356684
	3272.66	1.55659		3272.66	1.32543		3272.66	0.154693		3272.66	1.12901		3272.66	1.79515		3272.66	0.449869		3272.66	0.356695
	3274.59	1.55576		3274.59	1.32504		3274.59	0.154524		3274.59	1.12911		3274.59	1.79352		3274.59	0.449898		3274.59	0.356585
	3276.52	1.5553		3276.52	1.32482		3276.52	0.154448		3276.52	1.12851		3276.52	1.79176		3276.52	0.449844		3276.52	0.35629
	3278.45	1.55478		3278.45	1.3235		3278.45	0.15438		3278.45	1.12828		3278.45	1.78889		3278.45	0.449592		3278.45	0.356015
	3280.38	1.55595		3280.38	1.32295		3280.38	0.154308		3280.38	1.1284		3280.38	1.7885		3280.38	0.449265		3280.38	0.355759
	3282.3	1.55646		3282.3	1.32345		3282.3	0.154149		3282.3	1.1279		3282.3	1.78973		3282.3	0.448999		3282.3	0.355574
	3284.23	1.55455		3284.23	1.32412		3284.23	0.154059		3284.23	1.12769		3284.23	1.79107		3284.23	0.44881		3284.23	0.355466
	3286.16	1.55284		3286.16	1.32367		3286.16	0.153916		3286.16	1.12732		3286.16	1.79342		3286.16	0.448587		3286.16	0.355344
	3288.09	1.55298		3288.09	1.3234		3288.09	0.15378		3288.09	1.12665		3288.09	1.79651		3288.09	0.448517		3288.09	0.355273
	3290.02	1.5513		3290.02	1.32323		3290.02	0.153679		3290.02	1.12606		3290.02	1.79564		3290.02	0.448293		3290.02	0.354946
	3291.95	1.55085		3291.95	1.32176		3291.95	0.153584		3291.95	1.1259		3291.95	1.7906		3291.95	0.448016		3291.95	0.354474
	3293.88	1.55129		3293.88	1.32207		3293.88	0.153445		3293.88	1.12644		3293.88	1.79071		3293.88	0.447849		3293.88	0.354188
	3295.8	1.55082		3295.8	1.32161		3295.8	0.153278		3295.8	1.12578		3295.8	1.79318		3295.8	0.447625		3295.8	0.354038
	3297.73	1.55166		3297.73	1.32015		3297.73	0.153184		3297.73	1.12469		3297.73	1.79374		3297.73	0.447491		3297.73	0.353906
	3299.66	1.5521		3299.66	1.31944		3299.66	0.153025		3299.66	1.12484		3299.66	1.79116		3299.66	0.447322		3299.66	0.353899
	3301.59	1.55057		3301.59	1.31996		3301.59	0.152773		3301.59	1.12499		3301.59	1.78975		3301.59	0.447021		3301.59	0.353853
	3303.52	1.55089		3303.52	1.32053		3303.52	0.152665		3303.52	1.12407		3303.52	1.79199		3303.52	0.446715		3303.52	0.353567
	3305.45	1.55039		3305.45	1.31914		3305.45	0.152642		3305.45	1.12277		3305.45	1.79817		3305.45	0.446784		3305.45	0.353346
	3307.38	1.54807		3307.38	1.31693		3307.38	0.152526		3307.38	1.12207		3307.38	1.79725		3307.38	0.446667		3307.38	0.353168
	3309.3	1.54612		3309.3	1.31661		3309.3	0.152316		3309.3	1.1222		3309.3	1.78992		3309.3	0.446297		3309.3	0.353067
	3311.23	1.54628		3311.23	1.31712		3311.23	0.152286		3311.23	1.12276		3311.23	1.78933		3311.23	0.446144		3311.23	0.352961
	3313.16	1.54669		3313.16	1.31606		3313.16	0.152206		3313.16	1.12219		3313.16	1.79161		3313.16	0.446001		3313.16	0.352738
	3315.09	1.54545		3315.09	1.31535		3315.09	0.152077		3315.09	1.12149		3315.09	1.79387		3315.09	0.445676		3315.09	0.352373
	3317.02	1.54435		3317.02	1.31614		3317.02	0.151953		3317.02	1.12091		3317.02	1.79705		3317.02	0.445488		3317.02	0.352243
	3318.95	1.54475		3318.95	1.31597		3318.95	0.151803		3318.95	1.11994		3318.95	1.79674		3318.95	0.445348		3318.95	0.35216
	3320.87	1.54477		3320.87	1.3163		3320.87	0.151605		3320.87	1.1196		3320.87	1.79299		3320.87	0.44512		3320.87	0.352013
	3322.8	1.54493		3322.8	1.31625		3322.8	0.151521		3322.8	1.11983		3322.8	1.7896		3322.8	0.445068		3322.8	0.351746
	3324.73	1.54539		3324.73	1.31594		3324.73	0.151462		3324.73	1.11966		3324.73	1.79019		3324.73	0.445099		3324.73	0.351687
	3326.66	1.54589		3326.66	1.3154		3326.66	0.151435		3326.66	1.11965		3326.66	1.79188		3326.66	0.444898		3326.66	0.351561
	3328.59	1.54395		3328.59	1.31501		3328.59	0.151321		3328.59	1.11866		3328.59	1.78836		3328.59	0.444525		3328.59	0.35136
	3330.52	1.54289		3330.52	1.31507		3330.52	0.151256		3330.52	1.11855		3330.52	1.78633		3330.52	0.444429		3330.52	0.351197
	3332.45	1.5427		3332.45	1.31488		3332.45	0.151049		3332.45	1.11874		3332.45	1.78808		3332.45	0.444277		3332.45	0.351102
	3334.37	1.54222		3334.37	1.31487		3334.37	0.15081		3334.37	1.11796		3334.37	1.78527		3334.37	0.444164		3334.37	0.351
	3336.3	1.54254		3336.3	1.31406		3336.3	0.150704		3336.3	1.11772		3336.3	1.78749		3336.3	0.444103		3336.3	0.351018
	3338.23	1.54231		3338.23	1.31286		3338.23	0.150604		3338.23	1.11744		3338.23	1.79404		3338.23	0.444095		3338.23	0.350921
	3340.16	1.5431		3340.16	1.31335		3340.16	0.150514		3340.16	1.11698		3340.16	1.7951		3340.16	0.444203		3340.16	0.350693
	3342.09	1.5436		3342.09	1.31431		3342.09	0.150626		3342.09	1.11752		3342.09	1.79057		3342.09	0.44392		3342.09	0.350586
	3344.02	1.54238		3344.02	1.3137		3344.02	0.150566		3344.02	1.11787		3344.02	1.78916		3344.02	0.443734		3344.02	0.350563
	3345.95	1.54		3345.95	1.31229		3345.95	0.150381		3345.95	1.11751		3345.95	1.78888		3345.95	0.443613		3345.95	0.350467
	3347.87	1.53914		3347.87	1.31191		3347.87	0.150238		3347.87	1.11644		3347.87	1.79027		3347.87	0.443456		3347.87	0.350407
	3349.8	1.54041		3349.8	1.31263		3349.8	0.150158		3349.8	1.11493		3349.8	1.79359		3349.8	0.443328		3349.8	0.350201
	3351.73	1.54013		3351.73	1.3128		3351.73	0.149991		3351.73	1.11448		3351.73	1.79523		3351.73	0.44322		3351.73	0.350105
	3353.66	1.53994		3353.66	1.31214		3353.66	0.14991		3353.66	1.11505		3353.66	1.79187		3353.66	0.443145		3353.66	0.350153
	3355.59	1.53958		3355.59	1.31263		3355.59	0.149861		3355.59	1.11568		3355.59	1.78851		3355.59	0.443026		3355.59	0.350084
	3357.52	1.53925		3357.52	1.31307		3357.52	0.149783		3357.52	1.1149		3357.52	1.79082		3357.52	0.442835		3357.52	0.34987
	3359.44	1.53854		3359.44	1.31277		3359.44	0.149713		3359.44	1.11462		3359.44	1.79435		3359.44	0.442849		3359.44	0.349667
	3361.37	1.53822		3361.37	1.31177		3361.37	0.149627		3361.37	1.11461		3361.37	1.79052		3361.37	0.442873		3361.37	0.349591
	3363.3	1.53712		3363.3	1.31161		3363.3	0.149459		3363.3	1.11426		3363.3	1.78951		3363.3	0.442741		3363.3	0.349559
	3365.23	1.53656		3365.23	1.31206		3365.23	0.149381		3365.23	1.11375		3365.23	1.78896		3365.23	0.44273		3365.23	0.34959
	3367.16	1.5386		3367.16	1.31078		3367.16	0.149314		3367.16	1.11324		3367.16	1.78773		3367.16	0.442697		3367.16	0.349488
	3369.09	1.53933		3369.09	1.31038		3369.09	0.14934		3369.09	1.11302		3369.09	1.7895		3369.09	0.442377		3369.09	0.349258
	3371.01	1.53799		3371.01	1.31077		3371.01	0.149238		3371.01	1.11319		3371.01	1.79248		3371.01	0.4421		3371.01	0.34933
	3372.94	1.5365		3372.94	1.31062		3372.94	0.149135		3372.94	1.11278		3372.94	1.79116		3372.94	0.442296		3372.94	0.349303
	3374.87	1.53519		3374.87	1.31123		3374.87	0.149086		3374.87	1.1126		3374.87	1.79133		3374.87	0.442281		3374.87	0.349214
	3376.8	1.53474		3376.8	1.3115		3376.8	0.148948		3376.8	1.11224		3376.8	1.79412		3376.8	0.442285		3376.8	0.349284
	3378.73	1.53502		3378.73	1.31169		3378.73	0.148822		3378.73	1.11253		3378.73	1.79398		3378.73	0.442354		3378.73	0.349328
	3380.66	1.53527		3380.66	1.31091		3380.66	0.148815		3380.66	1.11278		3380.66	1.78822		3380.66	0.442113		3380.66	0.34935
	3382.59	1.53575		3382.59	1.31091		3382.59	0.148754		3382.59	1.11173		3382.59	1.78708		3382.59	0.441833		3382.59	0.349201
	3384.51	1.53647		3384.51	1.31137		3384.51	0.148619		3384.51	1.11168		3384.51	1.79149		3384.51	0.441891		3384.51	0.348981
	3386.44	1.53767		3386.44	1.31202		3386.44	0.148624		3386.44	1.11145		3386.44	1.79429		3386.44	0.442003		3386.44	0.348906
	3388.37	1.53659		3388.37	1.31207		3388.37	0.148563		3388.37	1.11008		3388.37	1.78899		3388.37	0.442153		3388.37	0.34895
	3390.3	1.53553		3390.3	1.31162		3390.3	0.148474		3390.3	1.11008		3390.3	1.78732		3390.3	0.442156		3390.3	0.349015
	3392.23	1.53604		3392.23	1.31055		3392.23	0.148484		3392.23	1.1109		3392.23	1.79276		3392.23	0.44213		3392.23	0.348921
	3394.16	1.53484		3394.16	1.31066		3394.16	0.148379		3394.16	1.11048		3394.16	1.79366		3394.16	0.44194		3394.16	0.348982
	3396.09	1.53434		3396.09	1.31183		3396.09	0.148298		3396.09	1.11019		3396.09	1.7899		3396.09	0.441714		3396.09	0.349185
	3398.01	1.5365		3398.01	1.31218		3398.01	0.148308		3398.01	1.11046		3398.01	1.79202		3398.01	0.441673		3398.01	0.349195
	3399.94	1.53796		3399.94	1.31175		3399.94	0.148366		3399.94	1.10993		3399.94	1.79693		3399.94	0.441787		3399.94	0.349203
	3401.87	1.53717		3401.87	1.3112		3401.87	0.148238		3401.87	1.10977		3401.87	1.79834		3401.87	0.441835		3401.87	0.349176
	3403.8	1.53579		3403.8	1.31106		3403.8	0.148076		3403.8	1.11043		3403.8	1.79289		3403.8	0.4416		3403.8	0.349187
	3405.73	1.53475		3405.73	1.31137		3405.73	0.148082		3405.73	1.1105		3405.73	1.78777		3405.73	0.441564		3405.73	0.349248
	3407.66	1.53476		3407.66	1.31114		3407.66	0.148154		3407.66	1.10998		3407.66	1.78949		3407.66	0.441617		3407.66	0.349244
	3409.59	1.53456		3409.59	1.31118		3409.59	0.148085		3409.59	1.10955		3409.59	1.78797		3409.59	0.441576		3409.59	0.349201
	3411.51	1.53407		3411.51	1.31173		3411.51	0.14805		3411.51	1.10885		3411.51	1.78761		3411.51	0.441517		3411.51	0.349235
	3413.44	1.53388		3413.44	1.31191		3413.44	0.148126		3413.44	1.10849		3413.44	1.78991		3413.44	0.441605		3413.44	0.349302
	3415.37	1.5343		3415.37	1.31254		3415.37	0.147977		3415.37	1.10871		3415.37	1.78898		3415.37	0.441571		3415.37	0.349434
	3417.3	1.53696		3417.3	1.3133		3417.3	0.147858		3417.3	1.10914		3417.3	1.78822		3417.3	0.441607		3417.3	0.349477
	3419.23	1.5392		3419.23	1.31336		3419.23	0.147868		3419.23	1.108		3419.23	1.78969		3419.23	0.441761		3419.23	0.349339
	3421.16	1.53833		3421.16	1.31337		3421.16	0.147831		3421.16	1.10712		3421.16	1.79322		3421.16	0.441722		3421.16	0.349388
	3423.09	1.53706		3423.09	1.31271		3423.09	0.147788		3423.09	1.10752		3423.09	1.79419		3423.09	0.441493		3423.09	0.349576
	3425.01	1.537		3425.01	1.31262		3425.01	0.147777		3425.01	1.10671		3425.01	1.79144		3425.01	0.441385		3425.01	0.349718
	3426.94	1.53591		3426.94	1.31289		3426.94	0.147645		3426.94	1.1065		3426.94	1.79283		3426.94	0.441412		3426.94	0.349686
	3428.87	1.53534		3428.87	1.31309		3428.87	0.14755		3428.87	1.1071		3428.87	1.79398		3428.87	0.441515		3428.87	0.349719
	3430.8	1.53514		3430.8	1.31277		3430.8	0.147596		3430.8	1.10692		3430.8	1.79267		3430.8	0.441731		3430.8	0.349753
	3432.73	1.53563		3432.73	1.31413		3432.73	0.147599		3432.73	1.10603		3432.73	1.79232		3432.73	0.441873		3432.73	0.349819
	3434.66	1.53683		3434.66	1.31447		3434.66	0.14751		3434.66	1.10545		3434.66	1.792		3434.66	0.44188		3434.66	0.349681
	3436.58	1.53659		3436.58	1.31336		3436.58	0.147488		3436.58	1.10405		3436.58	1.79432		3436.58	0.441919		3436.58	0.349711
	3438.51	1.53593		3438.51	1.31373		3438.51	0.147471		3438.51	1.10372		3438.51	1.79125		3438.51	0.441836		3438.51	0.349957
	3440.44	1.53662		3440.44	1.31571		3440.44	0.147483		3440.44	1.10383		3440.44	1.79024		3440.44	0.441819		3440.44	0.350009
	3442.37	1.53673		3442.37	1.31592		3442.37	0.147545		3442.37	1.10332		3442.37	1.79109		3442.37	0.441944		3442.37	0.350166
	3444.3	1.53542		3444.3	1.31559		3444.3	0.147487		3444.3	1.10317		3444.3	1.7862		3444.3	0.441843		3444.3	0.350349
	3446.23	1.53722		3446.23	1.31665		3446.23	0.147347		3446.23	1.10297		3446.23	1.7877		3446.23	0.441702		3446.23	0.35027
	3448.16	1.53868		3448.16	1.31641		3448.16	0.147359		3448.16	1.10325		3448.16	1.7892		3448.16	0.441639		3448.16	0.350318
	3450.08	1.5377		3450.08	1.31535		3450.08	0.147279		3450.08	1.10288		3450.08	1.78757		3450.08	0.441798		3450.08	0.350465
	3452.01	1.53779		3452.01	1.31614		3452.01	0.147251		3452.01	1.10204		3452.01	1.78957		3452.01	0.441966		3452.01	0.350481
	3453.94	1.5384		3453.94	1.31615		3453.94	0.147188		3453.94	1.1018		3453.94	1.7899		3453.94	0.441709		3453.94	0.350398
	3455.87	1.53843		3455.87	1.31525		3455.87	0.147218		3455.87	1.10233		3455.87	1.79199		3455.87	0.441766		3455.87	0.350378
	3457.8	1.53801		3457.8	1.31566		3457.8	0.147345		3457.8	1.10143		3457.8	1.78967		3457.8	0.442026		3457.8	0.350288
	3459.73	1.53693		3459.73	1.31685		3459.73	0.147305		3459.73	1.09982		3459.73	1.7834		3459.73	0.442055		3459.73	0.350343
	3461.66	1.53627		3461.66	1.31744		3461.66	0.147193		3461.66	1.09963		3461.66	1.78199		3461.66	0.442091		3461.66	0.350339
	3463.58	1.53703		3463.58	1.31869		3463.58	0.147103		3463.58	1.09971		3463.58	1.7842		3463.58	0.442064		3463.58	0.350491
	3465.51	1.53904		3465.51	1.3187		3465.51	0.147034		3465.51	1.09818		3465.51	1.78571		3465.51	0.441887		3465.51	0.350646
	3467.44	1.53897		3467.44	1.31743		3467.44	0.146975		3467.44	1.09704		3467.44	1.78673		3467.44	0.441632		3467.44	0.350746
	3469.37	1.53689		3469.37	1.31685		3469.37	0.146976		3469.37	1.09705		3469.37	1.79005		3469.37	0.441739		3469.37	0.350884
	3471.3	1.5362		3471.3	1.31733		3471.3	0.146863		3471.3	1.09672		3471.3	1.79212		3471.3	0.441867		3471.3	0.350915
	3473.23	1.53642		3473.23	1.31755		3473.23	0.14683		3473.23	1.09574		3473.23	1.79032		3473.23	0.441781		3473.23	0.350895
	3475.15	1.53755		3475.15	1.3175		3475.15	0.146851		3475.15	1.09498		3475.15	1.78942		3475.15	0.441849		3475.15	0.350999
	3477.08	1.53843		3477.08	1.31725		3477.08	0.146864		3477.08	1.09361		3477.08	1.78762		3477.08	0.44192		3477.08	0.350879
	3479.01	1.53889		3479.01	1.31745		3479.01	0.146822		3479.01	1.09266		3479.01	1.786		3479.01	0.441908		3479.01	0.350825
	3480.94	1.53791		3480.94	1.31843		3480.94	0.146901		3480.94	1.09251		3480.94	1.78103		3480.94	0.441984		3480.94	0.35099
	3482.87	1.53645		3482.87	1.31811		3482.87	0.146963		3482.87	1.09308		3482.87	1.78196		3482.87	0.441935		3482.87	0.351239
	3484.8	1.53812		3484.8	1.31701		3484.8	0.146841		3484.8	1.09174		3484.8	1.78513		3484.8	0.441766		3484.8	0.351364
	3486.72	1.53937		3486.72	1.31799		3486.72	0.146742		3486.72	1.09015		3486.72	1.78571		3486.72	0.441701		3486.72	0.3513
	3488.65	1.53999		3488.65	1.31988		3488.65	0.146759		3488.65	1.08999		3488.65	1.78476		3488.65	0.441778		3488.65	0.351115
	3490.58	1.53992		3490.58	1.32065		3490.58	0.146753		3490.58	1.08931		3490.58	1.7826		3490.58	0.441729		3490.58	0.350931
	3492.51	1.53926		3492.51	1.31951		3492.51	0.146794		3492.51	1.0881		3492.51	1.78157		3492.51	0.441783		3492.51	0.350911
	3494.44	1.53967		3494.44	1.31837		3494.44	0.146721		3494.44	1.08707		3494.44	1.78091		3494.44	0.441984		3494.44	0.351153
	3496.37	1.53959		3496.37	1.31878		3496.37	0.146605		3496.37	1.08584		3496.37	1.78749		3496.37	0.44187		3496.37	0.351431
	3498.3	1.53905		3498.3	1.31933		3498.3	0.146556		3498.3	1.08584		3498.3	1.78492		3498.3	0.441793		3498.3	0.351509
	3500.22	1.53941		3500.22	1.31995		3500.22	0.146398		3500.22	1.08627		3500.22	1.78182		3500.22	0.441796		3500.22	0.351465
	3502.15	1.54017		3502.15	1.32082		3502.15	0.146397		3502.15	1.08576		3502.15	1.78209		3502.15	0.441817		3502.15	0.351563
	3504.08	1.5403		3504.08	1.32076		3504.08	0.146527		3504.08	1.0853		3504.08	1.78181		3504.08	0.441721		3504.08	0.351599
	3506.01	1.54017		3506.01	1.32037		3506.01	0.146448		3506.01	1.08455		3506.01	1.78612		3506.01	0.441732		3506.01	0.351726
	3507.94	1.53945		3507.94	1.32092		3507.94	0.14649		3507.94	1.08371		3507.94	1.78822		3507.94	0.44168		3507.94	0.351824
	3509.87	1.53815		3509.87	1.32008		3509.87	0.146486		3509.87	1.08281		3509.87	1.78827		3509.87	0.441707		3509.87	0.351724
	3511.8	1.53848		3511.8	1.32138		3511.8	0.146288		3511.8	1.08217		3511.8	1.78967		3511.8	0.441883		3511.8	0.351765
	3513.72	1.5375		3513.72	1.32311		3513.72	0.146195		3513.72	1.08127		3513.72	1.78463		3513.72	0.442148		3513.72	0.352029
	3515.65	1.53698		3515.65	1.3225		3515.65	0.146138		3515.65	1.0807		3515.65	1.7822		3515.65	0.442166		3515.65	0.35209
	3517.58	1.53761		3517.58	1.32119		3517.58	0.146078		3517.58	1.07933		3517.58	1.78211		3517.58	0.442144		3517.58	0.352063
	3519.51	1.53972		3519.51	1.32154		3519.51	0.146097		3519.51	1.07855		3519.51	1.77835		3519.51	0.442358		3519.51	0.352136
	3521.44	1.54083		3521.44	1.32283		3521.44	0.146015		3521.44	1.0794		3521.44	1.78149		3521.44	0.442291		3521.44	0.352312
	3523.37	1.53934		3523.37	1.32268		3523.37	0.146066		3523.37	1.07926		3523.37	1.78157		3523.37	0.441908		3523.37	0.352458
	3525.3	1.53934		3525.3	1.32265		3525.3	0.146218		3525.3	1.07837		3525.3	1.78275		3525.3	0.441792		3525.3	0.352402
	3527.22	1.53906		3527.22	1.32329		3527.22	0.14631		3527.22	1.07777		3527.22	1.78635		3527.22	0.442087		3527.22	0.352451
	3529.15	1.53987		3529.15	1.32185		3529.15	0.146283		3529.15	1.07745		3529.15	1.7858		3529.15	0.442151		3529.15	0.352632
	3531.08	1.5424		3531.08	1.32257		3531.08	0.146158		3531.08	1.07773		3531.08	1.78451		3531.08	0.441964		3531.08	0.352723
	3533.01	1.54215		3533.01	1.32421		3533.01	0.14603		3533.01	1.0769		3533.01	1.78668		3533.01	0.441927		3533.01	0.352808
	3534.94	1.54194		3534.94	1.32502		3534.94	0.146005		3534.94	1.07607		3534.94	1.78721		3534.94	0.441981		3534.94	0.352949
	3536.87	1.54191		3536.87	1.32474		3536.87	0.1462		3536.87	1.07626		3536.87	1.78562		3536.87	0.442475		3536.87	0.353138
	3538.8	1.54126		3538.8	1.32414		3538.8	0.146189		3538.8	1.0752		3538.8	1.78505		3538.8	0.442655		3538.8	0.353314
	3540.72	1.54284		3540.72	1.3255		3540.72	0.146049		3540.72	1.07482		3540.72	1.78392		3540.72	0.442683		3540.72	0.353356
	3542.65	1.54412		3542.65	1.32748		3542.65	0.145986		3542.65	1.07523		3542.65	1.78161		3542.65	0.442728		3542.65	0.353366
	3544.58	1.54463		3544.58	1.32862		3544.58	0.146062		3544.58	1.07524		3544.58	1.78025		3544.58	0.442665		3544.58	0.353511
	3546.51	1.54561		3546.51	1.32815		3546.51	0.146205		3546.51	1.07526		3546.51	1.77609		3546.51	0.442752		3546.51	0.353876
	3548.44	1.54627		3548.44	1.3284		3548.44	0.146147		3548.44	1.07541		3548.44	1.7743		3548.44	0.442932		3548.44	0.354109
	3550.36	1.54453		3550.36	1.32899		3550.36	0.146014		3550.36	1.07446		3550.36	1.77868		3550.36	0.442972		3550.36	0.354096
	3552.29	1.54411		3552.29	1.32879		3552.29	0.146088		3552.29	1.07342		3552.29	1.77827		3552.29	0.44294		3552.29	0.354303
	3554.22	1.54463		3554.22	1.32838		3554.22	0.146188		3554.22	1.07312		3554.22	1.776		3554.22	0.443152		3554.22	0.354496
	3556.15	1.54389		3556.15	1.32877		3556.15	0.146332		3556.15	1.07367		3556.15	1.77971		3556.15	0.443406		3556.15	0.354658
	3558.08	1.54554		3558.08	1.33059		3558.08	0.146319		3558.08	1.07412		3558.08	1.78324		3558.08	0.443434		3558.08	0.355046
	3560.01	1.54699		3560.01	1.33098		3560.01	0.14636		3560.01	1.07446		3560.01	1.78011		3560.01	0.443568		3560.01	0.355411
	3561.94	1.54822		3561.94	1.33114		3561.94	0.146405		3561.94	1.07433		3561.94	1.77815		3561.94	0.443773		3561.94	0.355656
	3563.86	1.54952		3563.86	1.33294		3563.86	0.146194		3563.86	1.07464		3563.86	1.78324		3563.86	0.44389		3563.86	0.355878
	3565.79	1.54929		3565.79	1.33509		3565.79	0.146139		3565.79	1.07431		3565.79	1.78432		3565.79	0.44385		3565.79	0.356014
	3567.72	1.54965		3567.72	1.33372		3567.72	0.146797		3567.72	1.07358		3567.72	1.78729		3567.72	0.444171		3567.72	0.356152
	3569.65	1.55117		3569.65	1.33343		3569.65	0.147152		3569.65	1.07335		3569.65	1.78998		3569.65	0.444604		3569.65	0.356548
	3571.58	1.54942		3571.58	1.33502		3571.58	0.146995		3571.58	1.07515		3571.58	1.78716		3571.58	0.44474		3571.58	0.357062
	3573.51	1.54913		3573.51	1.33692		3573.51	0.146929		3573.51	1.07499		3573.51	1.78527		3573.51	0.444811		3573.51	0.357292
	3575.44	1.55139		3575.44	1.33851		3575.44	0.146969		3575.44	1.07469		3575.44	1.78579		3575.44	0.44513		3575.44	0.357404
	3577.36	1.55233		3577.36	1.33777		3577.36	0.147038		3577.36	1.07582		3577.36	1.78374		3577.36	0.445534		3577.36	0.357569
	3579.29	1.55408		3579.29	1.33843		3579.29	0.147059		3579.29	1.07517		3579.29	1.78519		3579.29	0.445711		3579.29	0.357833
	3581.22	1.55566		3581.22	1.3396		3581.22	0.147013		3581.22	1.07466		3581.22	1.78929		3581.22	0.445807		3581.22	0.35823
	3583.15	1.55623		3583.15	1.34076		3583.15	0.146966		3583.15	1.07459		3583.15	1.78674		3583.15	0.446062		3583.15	0.358661
	3585.08	1.55715		3585.08	1.34284		3585.08	0.146972		3585.08	1.07402		3585.08	1.77994		3585.08	0.446079		3585.08	0.358852
	3587.01	1.55694		3587.01	1.34444		3587.01	0.147266		3587.01	1.0741		3587.01	1.77889		3587.01	0.446127		3587.01	0.359084
	3588.94	1.55576		3588.94	1.34374		3588.94	0.147835		3588.94	1.0751		3588.94	1.78115		3588.94	0.446525		3588.94	0.359485
	3590.86	1.55652		3590.86	1.34269		3590.86	0.147626		3590.86	1.07596		3590.86	1.78601		3590.86	0.446671		3590.86	0.359502
	3592.79	1.55886		3592.79	1.34464		3592.79	0.147348		3592.79	1.07563		3592.79	1.7964		3592.79	0.446444		3592.79	0.359601
	3594.72	1.55815		3594.72	1.34726		3594.72	0.147615		3594.72	1.07543		3594.72	1.79442		3594.72	0.446391		3594.72	0.359836
	3596.65	1.55669		3596.65	1.34725		3596.65	0.147701		3596.65	1.07583		3596.65	1.78368		3596.65	0.446645		3596.65	0.359824
	3598.58	1.55772		3598.58	1.34776		3598.58	0.14746		3598.58	1.07649		3598.58	1.78571		3598.58	0.446978		3598.58	0.360096
	3600.51	1.55865		3600.51	1.34843		3600.51	0.147503		3600.51	1.07646		3600.51	1.78598		3600.51	0.447256		3600.51	0.360459
	3602.43	1.55808		3602.43	1.34804		3602.43	0.147597		3602.43	1.07595		3602.43	1.78272		3602.43	0.447527		3602.43	0.360539
	3604.36	1.5593		3604.36	1.34902		3604.36	0.147402		3604.36	1.07567		3604.36	1.78401		3604.36	0.447267		3604.36	0.360682
	3606.29	1.56205		3606.29	1.35042		3606.29	0.147007		3606.29	1.07559		3606.29	1.78312		3606.29	0.446742		3606.29	0.360868
	3608.22	1.56298		3608.22	1.34852		3608.22	0.147071		3608.22	1.07444		3608.22	1.78479		3608.22	0.446733		3608.22	0.360982
	3610.15	1.56009		3610.15	1.34767		3610.15	0.147278		3610.15	1.074		3610.15	1.78655		3610.15	0.447216		3610.15	0.360922
	3612.08	1.56079		3612.08	1.34749		3612.08	0.147309		3612.08	1.07551		3612.08	1.78778		3612.08	0.447326		3612.08	0.360789
	3614.01	1.56272		3614.01	1.34876		3614.01	0.147541		3614.01	1.07681		3614.01	1.78621		3614.01	0.447174		3614.01	0.36085
	3615.93	1.56177		3615.93	1.35288		3615.93	0.147036		3615.93	1.07665		3615.93	1.78584		3615.93	0.446796		3615.93	0.361215
	3617.86	1.56239		3617.86	1.35379		3617.86	0.146995		3617.86	1.07624		3617.86	1.78371		3617.86	0.446625		3617.86	0.361294
	3619.79	1.56367		3619.79	1.35087		3619.79	0.147814		3619.79	1.07637		3619.79	1.78185		3619.79	0.447314		3619.79	0.36114
	3621.72	1.5633		3621.72	1.35084		3621.72	0.147847		3621.72	1.0764		3621.72	1.7817		3621.72	0.447815		3621.72	0.361053
	3623.65	1.56306		3623.65	1.35291		3623.65	0.147464		3623.65	1.07702		3623.65	1.77902		3623.65	0.447856		3623.65	0.361302
	3625.58	1.56216		3625.58	1.35465		3625.58	0.14676		3625.58	1.07756		3625.58	1.77708		3625.58	0.447462		3625.58	0.361554
	3627.51	1.56285		3627.51	1.35764		3627.51	0.146123		3627.51	1.07665		3627.51	1.77593		3627.51	0.446728		3627.51	0.361596
	3629.43	1.56283		3629.43	1.35373		3629.43	0.147972		3629.43	1.07591		3629.43	1.77629		3629.43	0.447309		3629.43	0.361588
	3631.36	1.5618		3631.36	1.3516		3631.36	0.147805		3631.36	1.0765		3631.36	1.77645		3631.36	0.447554		3631.36	0.36163
	3633.29	1.56287		3633.29	1.35199		3633.29	0.147145		3633.29	1.0776		3633.29	1.77758		3633.29	0.447329		3633.29	0.361658
	3635.22	1.56246		3635.22	1.35261		3635.22	0.147135		3635.22	1.07814		3635.22	1.78353		3635.22	0.447385		3635.22	0.361555
	3637.15	1.56178		3637.15	1.35183		3637.15	0.146883		3637.15	1.07784		3637.15	1.78434		3637.15	0.447545		3637.15	0.361571
	3639.08	1.56281		3639.08	1.34995		3639.08	0.146953		3639.08	1.07773		3639.08	1.78452		3639.08	0.447827		3639.08	0.361561
	3641.01	1.56353		3641.01	1.35071		3641.01	0.146862		3641.01	1.07732		3641.01	1.78191		3641.01	0.44784		3641.01	0.361777
	3642.93	1.56195		3642.93	1.3512		3642.93	0.146504		3642.93	1.07804		3642.93	1.78064		3642.93	0.447736		3642.93	0.361831
	3644.86	1.56112		3644.86	1.35292		3644.86	0.145945		3644.86	1.0788		3644.86	1.78445		3644.86	0.447191		3644.86	0.361755
	3646.79	1.56318		3646.79	1.35427		3646.79	0.145539		3646.79	1.07824		3646.79	1.78749		3646.79	0.446502		3646.79	0.36149
	3648.72	1.56518		3648.72	1.35329		3648.72	0.146094		3648.72	1.07631		3648.72	1.78657		3648.72	0.446576		3648.72	0.361286
	3650.65	1.56416		3650.65	1.34927		3650.65	0.147077		3650.65	1.0749		3650.65	1.7817		3650.65	0.447162		3650.65	0.361164
	3652.58	1.56163		3652.58	1.34749		3652.58	0.146583		3652.58	1.07673		3652.58	1.78443		3652.58	0.447289		3652.58	0.361116
	3654.5	1.56171		3654.5	1.34856		3654.5	0.145499		3654.5	1.07739		3654.5	1.7817		3654.5	0.446794		3654.5	0.361148
	3656.43	1.56169		3656.43	1.34837		3656.43	0.14604		3656.43	1.07597		3656.43	1.77815		3656.43	0.446805		3656.43	0.361213
	3658.36	1.56128		3658.36	1.3474		3658.36	0.146231		3658.36	1.07648		3658.36	1.77641		3658.36	0.447169		3658.36	0.361198
	3660.29	1.56171		3660.29	1.34866		3660.29	0.145958		3660.29	1.07606		3660.29	1.77666		3660.29	0.447055		3660.29	0.361087
	3662.22	1.56063		3662.22	1.34964		3662.22	0.145682		3662.22	1.07529		3662.22	1.77193		3662.22	0.446758		3662.22	0.360961
	3664.15	1.55938		3664.15	1.34914		3664.15	0.145455		3664.15	1.07591		3664.15	1.77379		3664.15	0.446574		3664.15	0.360863
	3666.07	1.55754		3666.07	1.34877		3666.07	0.145166		3666.07	1.07627		3666.07	1.77718		3666.07	0.446016		3666.07	0.360859
	3668	1.55665		3668	1.35005		3668	0.144339		3668	1.07555		3668	1.77723		3668	0.445247		3668	0.360681
	3669.93	1.55867		3669.93	1.34989		3669.93	0.145001		3669.93	1.07502		3669.93	1.7748		3669.93	0.4452		3669.93	0.360131
	3671.86	1.5602		3671.86	1.34904		3671.86	0.145285		3671.86	1.07543		3671.86	1.77124		3671.86	0.445295		3671.86	0.359987
	3673.79	1.56086		3673.79	1.35009		3673.79	0.143662		3673.79	1.07526		3673.79	1.77258		3673.79	0.444227		3673.79	0.360039
	3675.72	1.55944		3675.72	1.3467		3675.72	0.145123		3675.72	1.07482		3675.72	1.77103		3675.72	0.444701		3675.72	0.359899
	3677.65	1.55699		3677.65	1.3449		3677.65	0.14533		3677.65	1.07605		3677.65	1.7721		3677.65	0.445218		3677.65	0.359647
	3679.57	1.55517		3679.57	1.34475		3679.57	0.14491		3679.57	1.07603		3679.57	1.77158		3679.57	0.445123		3679.57	0.359322
	3681.5	1.55421		3681.5	1.34484		3681.5	0.144808		3681.5	1.07592		3681.5	1.76801		3681.5	0.444795		3681.5	0.359161
	3683.43	1.55516		3683.43	1.34539		3683.43	0.144346		3683.43	1.07496		3683.43	1.77076		3683.43	0.444466		3683.43	0.358779
	3685.36	1.55543		3685.36	1.34538		3685.36	0.143162		3685.36	1.07464		3685.36	1.77174		3685.36	0.443707		3685.36	0.358599
	3687.29	1.55814		3687.29	1.34539		3687.29	0.142725		3687.29	1.07385		3687.29	1.7666		3687.29	0.442772		3687.29	0.358401
	3689.22	1.55801		3689.22	1.34555		3689.22	0.14409		3689.22	1.07359		3689.22	1.76502		3689.22	0.443372		3689.22	0.358055
	3691.15	1.553		3691.15	1.3454		3691.15	0.144029		3691.15	1.07429		3691.15	1.7689		3691.15	0.443417		3691.15	0.357814
	3693.07	1.55218		3693.07	1.34218		3693.07	0.14382		3693.07	1.07493		3693.07	1.76943		3693.07	0.443374		3693.07	0.3575
	3695	1.54953		3695	1.34184		3695	0.143411		3695	1.07464		3695	1.77266		3695	0.443028		3695	0.357309
	3696.93	1.54827		3696.93	1.34208		3696.93	0.143467		3696.93	1.07336		3696.93	1.76885		3696.93	0.442727		3696.93	0.357068
	3698.86	1.54968		3698.86	1.34453		3698.86	0.142752		3698.86	1.07283		3698.86	1.76445		3698.86	0.442253		3698.86	0.356775
	3700.79	1.55011		3700.79	1.34408		3700.79	0.142612		3700.79	1.07278		3700.79	1.76465		3700.79	0.441701		3700.79	0.356476
	3702.72	1.54963		3702.72	1.34136		3702.72	0.143026		3702.72	1.07339		3702.72	1.7678		3702.72	0.44156		3702.72	0.356321
	3704.65	1.54524		3704.65	1.34002		3704.65	0.142856		3704.65	1.07348		3704.65	1.76845		3704.65	0.441509		3704.65	0.355994
	3706.57	1.54204		3706.57	1.33956		3706.57	0.142247		3706.57	1.07291		3706.57	1.76804		3706.57	0.441207		3706.57	0.355373
	3708.5	1.54458		3708.5	1.33889		3708.5	0.141329		3708.5	1.07197		3708.5	1.77256		3708.5	0.440579		3708.5	0.35474
	3710.43	1.54487		3710.43	1.33671		3710.43	0.140713		3710.43	1.0707		3710.43	1.77089		3710.43	0.439823		3710.43	0.354254
	3712.36	1.54231		3712.36	1.33416		3712.36	0.14144		3712.36	1.06911		3712.36	1.76414		3712.36	0.439574		3712.36	0.353832
	3714.29	1.54189		3714.29	1.33133		3714.29	0.141525		3714.29	1.06887		3714.29	1.76314		3714.29	0.439569		3714.29	0.353488
	3716.22	1.54074		3716.22	1.33041		3716.22	0.14071		3716.22	1.06895		3716.22	1.76338		3716.22	0.438876		3716.22	0.3531
	3718.14	1.53685		3718.14	1.33218		3718.14	0.140485		3718.14	1.06902		3718.14	1.7633		3718.14	0.438338		3718.14	0.352741
	3720.07	1.53698		3720.07	1.33457		3720.07	0.140319		3720.07	1.06866		3720.07	1.76294		3720.07	0.43805		3720.07	0.352313
	3722	1.53538		3722	1.3351		3722	0.140255		3722	1.06693		3722	1.76608		3722	0.437688		3722	0.351586
	3723.93	1.53215		3723.93	1.335		3723.93	0.140011		3723.93	1.06591		3723.93	1.76564		3723.93	0.437307		3723.93	0.351199
	3725.86	1.53157		3725.86	1.33407		3725.86	0.139777		3725.86	1.06557		3725.86	1.75967		3725.86	0.436712		3725.86	0.350767
	3727.79	1.53174		3727.79	1.3292		3727.79	0.139728		3727.79	1.06531		3727.79	1.75462		3727.79	0.43636		3727.79	0.349993
	3729.72	1.53138		3729.72	1.32841		3729.72	0.138424		3729.72	1.06539		3729.72	1.75634		3729.72	0.435606		3729.72	0.349451
	3731.64	1.52933		3731.64	1.32795		3731.64	0.138057		3731.64	1.06317		3731.64	1.75442		3731.64	0.435035		3731.64	0.34887
	3733.57	1.52731		3733.57	1.32876		3733.57	0.137813		3733.57	1.06136		3733.57	1.75657		3733.57	0.434325		3733.57	0.348273
	3735.5	1.52611		3735.5	1.32863		3735.5	0.137858		3735.5	1.0606		3735.5	1.76067		3735.5	0.433964		3735.5	0.347705
	3737.43	1.52197		3737.43	1.32274		3737.43	0.13832		3737.43	1.06001		3737.43	1.75664		3737.43	0.433973		3737.43	0.347199
	3739.36	1.52051		3739.36	1.3181		3739.36	0.137152		3739.36	1.0614		3739.36	1.75342		3739.36	0.433235		3739.36	0.34672
	3741.29	1.52095		3741.29	1.31633		3741.29	0.135525		3741.29	1.06225		3741.29	1.75179		3741.29	0.43242		3741.29	0.346203
	3743.22	1.52212		3743.22	1.31709		3743.22	0.134485		3743.22	1.05974		3743.22	1.75273		3743.22	0.431156		3743.22	0.345554
	3745.14	1.52115		3745.14	1.31175		3745.14	0.136998		3745.14	1.05636		3745.14	1.74979		3745.14	0.431735		3745.14	0.344665
	3747.07	1.5183		3747.07	1.3115		3747.07	0.135126		3747.07	1.05603		3747.07	1.75103		3747.07	0.430846		3747.07	0.3442
	3749	1.51823		3749	1.30758		3749	0.134237		3749	1.05516		3749	1.75236		3749	0.42993		3749	0.343395
	3750.93	1.51689		3750.93	1.30442		3750.93	0.134693		3750.93	1.05446		3750.93	1.75242		3750.93	0.429527		3750.93	0.342732
	3752.86	1.51357		3752.86	1.30172		3752.86	0.135397		3752.86	1.05423		3752.86	1.74842		3752.86	0.429599		3752.86	0.342153
	3754.79	1.50828		3754.79	1.30041		3754.79	0.134352		3754.79	1.05515		3754.79	1.74476		3754.79	0.428907		3754.79	0.341676
	3756.72	1.50626		3756.72	1.29963		3756.72	0.133456		3756.72	1.05454		3756.72	1.73935		3756.72	0.427926		3756.72	0.341081
	3758.64	1.50594		3758.64	1.29912		3758.64	0.133307		3758.64	1.05363		3758.64	1.73952		3758.64	0.427418		3758.64	0.340321
	3760.57	1.50554		3760.57	1.29781		3760.57	0.133374		3760.57	1.0535		3760.57	1.74029		3760.57	0.427433		3760.57	0.339539
	3762.5	1.50205		3762.5	1.29632		3762.5	0.132904		3762.5	1.05345		3762.5	1.73999		3762.5	0.427024		3762.5	0.339181
	3764.43	1.5		3764.43	1.29629		3764.43	0.132261		3764.43	1.05288		3764.43	1.74054		3764.43	0.426252		3764.43	0.338755
	3766.36	1.49997		3766.36	1.29423		3766.36	0.132034		3766.36	1.05162		3766.36	1.74593		3766.36	0.425739		3766.36	0.337938
	3768.29	1.49953		3768.29	1.29367		3768.29	0.131251		3768.29	1.0502		3768.29	1.75284		3768.29	0.424927		3768.29	0.337339
	3770.21	1.4984		3770.21	1.29137		3770.21	0.131591		3770.21	1.0489		3770.21	1.75287		3770.21	0.425091		3770.21	0.336805
	3772.14	1.49506		3772.14	1.28855		3772.14	0.131444		3772.14	1.04884		3772.14	1.74611		3772.14	0.424924		3772.14	0.336296
	3774.07	1.49233		3774.07	1.28674		3774.07	0.130971		3774.07	1.04859		3774.07	1.74014		3774.07	0.424064		3774.07	0.335766
	3776	1.49247		3776	1.28573		3776	0.130701		3776	1.04788		3776	1.74206		3776	0.423791		3776	0.335051
	3777.93	1.49198		3777.93	1.28443		3777.93	0.13007		3777.93	1.04604		3777.93	1.74221		3777.93	0.423165		3777.93	0.334337
	3779.86	1.48838		3779.86	1.28201		3779.86	0.130111		3779.86	1.04591		3779.86	1.73905		3779.86	0.422497		3779.86	0.333847
	3781.78	1.48629		3781.78	1.28137		3781.78	0.129893		3781.78	1.04782		3781.78	1.73808		3781.78	0.42221		3781.78	0.333389
	3783.71	1.48479		3783.71	1.28088		3783.71	0.12955		3783.71	1.04762		3783.71	1.73537		3783.71	0.421946		3783.71	0.332868
	3785.64	1.48286		3785.64	1.2794		3785.64	0.129258		3785.64	1.04519		3785.64	1.73268		3785.64	0.42127		3785.64	0.332499
	3787.57	1.48188		3787.57	1.27813		3787.57	0.128603		3787.57	1.04447		3787.57	1.73789		3787.57	0.420642		3787.57	0.332111
	3789.5	1.48191		3789.5	1.27621		3789.5	0.128404		3789.5	1.04494		3789.5	1.73817		3789.5	0.420459		3789.5	0.331528
	3791.43	1.48189		3791.43	1.27582		3791.43	0.128308		3791.43	1.04476		3791.43	1.73194		3791.43	0.419945		3791.43	0.331083
	3793.36	1.48028		3793.36	1.27701		3793.36	0.127753		3793.36	1.04425		3793.36	1.73029		3793.36	0.419091		3793.36	0.330726
	3795.28	1.47873		3795.28	1.27654		3795.28	0.127292		3795.28	1.0429		3795.28	1.73103		3795.28	0.418341		3795.28	0.330258
	3797.21	1.47648		3797.21	1.27324		3797.21	0.127519		3797.21	1.04266		3797.21	1.73082		3797.21	0.418306		3797.21	0.329977
	3799.14	1.47658		3799.14	1.27342		3799.14	0.126278		3799.14	1.0425		3799.14	1.73378		3799.14	0.417402		3799.14	0.329603
	3801.07	1.47757		3801.07	1.27251		3801.07	0.127029		3801.07	1.04023		3801.07	1.73152		3801.07	0.417245		3801.07	0.328822
	3803	1.47439		3803	1.26936		3803	0.127599		3803	1.04039		3803	1.73155		3803	0.417619		3803	0.328485
	3804.93	1.47279		3804.93	1.27011		3804.93	0.125654		3804.93	1.04065		3804.93	1.73304		3804.93	0.416479		3804.93	0.328344
	3806.86	1.4726		3806.86	1.26827		3806.86	0.126265		3806.86	1.03913		3806.86	1.73023		3806.86	0.416452		3806.86	0.327952
	3808.78	1.47093		3808.78	1.26632		3808.78	0.126727		3808.78	1.0386		3808.78	1.73195		3808.78	0.416732		3808.78	0.327402
	3810.71	1.46957		3810.71	1.26582		3810.71	0.126071		3810.71	1.03785		3810.71	1.73459		3810.71	0.416184		3810.71	0.326884
	3812.64	1.46948		3812.64	1.26625		3812.64	0.125052		3812.64	1.0377		3812.64	1.73345		3812.64	0.41534		3812.64	0.326605
	3814.57	1.4691		3814.57	1.2666		3814.57	0.124126		3814.57	1.0371		3814.57	1.73016		3814.57	0.414152		3814.57	0.32612
	3816.5	1.46793		3816.5	1.26425		3816.5	0.125621		3816.5	1.03619		3816.5	1.72576		3816.5	0.414531		3816.5	0.325631
	3818.43	1.46728		3818.43	1.26519		3818.43	0.124244		3818.43	1.03623		3818.43	1.72361		3818.43	0.414168		3818.43	0.325432
	3820.36	1.46598		3820.36	1.26273		3820.36	0.123605		3820.36	1.03565		3820.36	1.72214		3820.36	0.413523		3820.36	0.324863
	3822.28	1.4644		3822.28	1.25873		3822.28	0.125065		3822.28	1.03569		3822.28	1.72161		3822.28	0.414054		3822.28	0.324363
	3824.21	1.46374		3824.21	1.25958		3824.21	0.124214		3824.21	1.03607		3824.21	1.72345		3824.21	0.413559		3824.21	0.324142
	3826.14	1.4629		3826.14	1.25821		3826.14	0.123935		3826.14	1.03548		3826.14	1.72253		3826.14	0.413196		3826.14	0.323908
	3828.07	1.46127		3828.07	1.25701		3828.07	0.123713		3828.07	1.03493		3828.07	1.72396		3828.07	0.413133		3828.07	0.323756
	3830	1.45923		3830	1.25765		3830	0.12302		3830	1.03442		3830	1.72195		3830	0.412695		3830	0.323286
	3831.93	1.45821		3831.93	1.25761		3831.93	0.123081		3831.93	1.03349		3831.93	1.71857		3831.93	0.412303		3831.93	0.322947
	3833.86	1.4575		3833.86	1.25649		3833.86	0.122621		3833.86	1.0335		3833.86	1.71964		3833.86	0.411879		3833.86	0.322761
	3835.78	1.45899		3835.78	1.25463		3835.78	0.121766		3835.78	1.03317		3835.78	1.72167		3835.78	0.411124		3835.78	0.322309
	3837.71	1.46026		3837.71	1.25365		3837.71	0.122696		3837.71	1.03198		3837.71	1.72603		3837.71	0.411037		3837.71	0.321655
	3839.64	1.45606		3839.64	1.25294		3839.64	0.123003		3839.64	1.03153		3839.64	1.72399		3839.64	0.41111		3839.64	0.321327
	3841.57	1.45338		3841.57	1.25378		3841.57	0.122209		3841.57	1.03161		3841.57	1.7204		3841.57	0.410722		3841.57	0.321281
	3843.5	1.45397		3843.5	1.25133		3843.5	0.122263		3843.5	1.03164		3843.5	1.71923		3843.5	0.410889		3843.5	0.321071
	3845.43	1.45417		3845.43	1.25037		3845.43	0.122362		3845.43	1.03126		3845.43	1.7236		3845.43	0.410808		3845.43	0.320785
	3847.35	1.4523		3847.35	1.25174		3847.35	0.121971		3847.35	1.03009		3847.35	1.72412		3847.35	0.410321		3847.35	0.320461
	3849.28	1.45235		3849.28	1.25379		3849.28	0.120936		3849.28	1.03059		3849.28	1.71796		3849.28	0.409398		3849.28	0.320217
	3851.21	1.45429		3851.21	1.25825		3851.21	0.118971		3851.21	1.02962		3851.21	1.71728		3851.21	0.407658		3851.21	0.320237
	3853.14	1.4548		3853.14	1.25134		3853.14	0.120288		3853.14	1.02668		3853.14	1.7174		3853.14	0.407819		3853.14	0.319677
	3855.07	1.45055		3855.07	1.24599		3855.07	0.122931		3855.07	1.0284		3855.07	1.71679		3855.07	0.409383		3855.07	0.319054
	3857	1.44808		3857	1.24902		3857	0.121582		3857	1.03005		3857	1.71894		3857	0.409278		3857	0.319143
	3858.93	1.44732		3858.93	1.24966		3858.93	0.120532		3858.93	1.02931		3858.93	1.72111		3858.93	0.408863		3858.93	0.319182
	3860.85	1.44629		3860.85	1.25		3860.85	0.12038		3860.85	1.0291		3860.85	1.72007		3860.85	0.408582		3860.85	0.318629
	3862.78	1.44661		3862.78	1.25041		3862.78	0.120251		3862.78	1.02948		3862.78	1.71677		3862.78	0.408239		3862.78	0.318133
	3864.71	1.4486		3864.71	1.24662		3864.71	0.120395		3864.71	1.02863		3864.71	1.71835		3864.71	0.408037		3864.71	0.318007
	3866.64	1.44711		3866.64	1.24458		3866.64	0.119779		3866.64	1.02734		3866.64	1.71923		3866.64	0.407712		3866.64	0.317938
	3868.57	1.4455		3868.57	1.24847		3868.57	0.118813		3868.57	1.0276		3868.57	1.71715		3868.57	0.407222		3868.57	0.317848
	3870.5	1.44544		3870.5	1.24598		3870.5	0.120382		3870.5	1.02792		3870.5	1.71228		3870.5	0.408056		3870.5	0.317561
	3872.43	1.4447		3872.43	1.24768		3872.43	0.119667		3872.43	1.02889		3872.43	1.71537		3872.43	0.407571		3872.43	0.317249
	3874.35	1.4428		3874.35	1.24603		3874.35	0.119634		3874.35	1.02722		3874.35	1.71526		3874.35	0.407288		3874.35	0.316938
	3876.28	1.44187		3876.28	1.24417		3876.28	0.119349		3876.28	1.02599		3876.28	1.71474		3876.28	0.40714		3876.28	0.316929
	3878.21	1.44258		3878.21	1.2471		3878.21	0.118605		3878.21	1.02611		3878.21	1.71691		3878.21	0.406471		3878.21	0.316984
	3880.14	1.44267		3880.14	1.24529		3880.14	0.118952		3880.14	1.02562		3880.14	1.71457		3880.14	0.406354		3880.14	0.316819
	3882.07	1.44202		3882.07	1.24249		3882.07	0.11886		3882.07	1.02545		3882.07	1.71736		3882.07	0.406448		3882.07	0.316506
	3884	1.44291		3884	1.24488		3884	0.117905		3884	1.02505		3884	1.72335		3884	0.405932		3884	0.316215
	3885.92	1.44325		3885.92	1.24327		3885.92	0.118926		3885.92	1.02407		3885.92	1.72007		3885.92	0.406353		3885.92	0.316054
	3887.85	1.44091		3887.85	1.24307		3887.85	0.118468		3887.85	1.02471		3887.85	1.71231		3887.85	0.406167		3887.85	0.315981
	3889.78	1.44031		3889.78	1.24567		3889.78	0.117726		3889.78	1.02568		3889.78	1.70921		3889.78	0.405473		3889.78	0.315985
	3891.71	1.44122		3891.71	1.24262		3891.71	0.118503		3891.71	1.0257		3891.71	1.71233		3891.71	0.405756		3891.71	0.315756
	3893.64	1.44054		3893.64	1.24103		3893.64	0.118445		3893.64	1.02602		3893.64	1.71484		3893.64	0.405751		3893.64	0.315541
	3895.57	1.43853		3895.57	1.24312		3895.57	0.117634		3895.57	1.02626		3895.57	1.71813		3895.57	0.405183		3895.57	0.315412
	3897.49	1.43709		3897.49	1.24291		3897.49	0.117157		3897.49	1.0256		3897.49	1.71583		3897.49	0.404879		3897.49	0.315104
	3899.42	1.4374		3899.42	1.24234		3899.42	0.117318		3899.42	1.02458		3899.42	1.71298		3899.42	0.404988		3899.42	0.314823
	3901.35	1.43848		3901.35	1.24319		3901.35	0.117491		3901.35	1.0239		3901.35	1.71629		3901.35	0.404886		3901.35	0.314801
	3903.28	1.43819		3903.28	1.24179		3903.28	0.117554		3903.28	1.0234		3903.28	1.71557		3903.28	0.404737		3903.28	0.314715
	3905.21	1.43646		3905.21	1.2408		3905.21	0.117778		3905.21	1.02401		3905.21	1.71614		3905.21	0.404781		3905.21	0.314535
	3907.14	1.43473		3907.14	1.23974		3907.14	0.117322		3907.14	1.02482		3907.14	1.72041		3907.14	0.404586		3907.14	0.314313
	3909.07	1.43533		3909.07	1.23689		3909.07	0.117134		3909.07	1.02434		3909.07	1.72173		3909.07	0.404396		3909.07	0.314078
	3910.99	1.43565		3910.99	1.2365		3910.99	0.116936		3910.99	1.02349		3910.99	1.71718		3910.99	0.404172		3910.99	0.314096
	3912.92	1.43404		3912.92	1.23792		3912.92	0.116756		3912.92	1.02247		3912.92	1.712		3912.92	0.40427		3912.92	0.314015
	3914.85	1.43292		3914.85	1.23916		3914.85	0.116322		3914.85	1.02241		3914.85	1.71005		3914.85	0.404006		3914.85	0.313882
	3916.78	1.43356		3916.78	1.23903		3916.78	0.116386		3916.78	1.02386		3916.78	1.71002		3916.78	0.403713		3916.78	0.313924
	3918.71	1.43264		3918.71	1.23797		3918.71	0.116474		3918.71	1.02459		3918.71	1.71154		3918.71	0.403883		3918.71	0.313709
	3920.64	1.43258		3920.64	1.23762		3920.64	0.116463		3920.64	1.02448		3920.64	1.71328		3920.64	0.403995		3920.64	0.313353
	3922.57	1.43342		3922.57	1.23892		3922.57	0.116296		3922.57	1.0243		3922.57	1.71063		3922.57	0.403835		3922.57	0.313318
	3924.49	1.4332		3924.49	1.23882		3924.49	0.116276		3924.49	1.02327		3924.49	1.70947		3924.49	0.403704		3924.49	0.313362
	3926.42	1.43186		3926.42	1.23855		3926.42	0.11611		3926.42	1.02219		3926.42	1.71243		3926.42	0.403519		3926.42	0.313336
	3928.35	1.43148		3928.35	1.23907		3928.35	0.11576		3928.35	1.02255		3928.35	1.71239		3928.35	0.403148		3928.35	0.313263
	3930.28	1.43133		3930.28	1.23896		3930.28	0.115626		3930.28	1.02233		3930.28	1.7168		3930.28	0.40311		3930.28	0.313065
	3932.21	1.43115		3932.21	1.23741		3932.21	0.115835		3932.21	1.02195		3932.21	1.72109		3932.21	0.403259		3932.21	0.312958
	3934.14	1.4303		3934.14	1.23575		3934.14	0.115828		3934.14	1.02229		3934.14	1.71776		3934.14	0.403125		3934.14	0.312939
	3936.07	1.4301		3936.07	1.23679		3936.07	0.115408		3936.07	1.02291		3936.07	1.71136		3936.07	0.402894		3936.07	0.312773
	3937.99	1.42976		3937.99	1.23722		3937.99	0.115262		3937.99	1.02287		3937.99	1.71259		3937.99	0.402777		3937.99	0.312655
	3939.92	1.42922		3939.92	1.23598		3939.92	0.115054		3939.92	1.02205		3939.92	1.71245		3939.92	0.402729		3939.92	0.312782
	3941.85	1.42979		3941.85	1.2354		3941.85	0.115011		3941.85	1.02128		3941.85	1.70944		3941.85	0.402673		3941.85	0.312817
	3943.78	1.43029		3943.78	1.2354		3943.78	0.115136		3943.78	1.02195		3943.78	1.71119		3943.78	0.402717		3943.78	0.312458
	3945.71	1.43047		3945.71	1.23639		3945.71	0.114869		3945.71	1.02207		3945.71	1.71395		3945.71	0.402477		3945.71	0.312338
	3947.64	1.42926		3947.64	1.23625		3947.64	0.11489		3947.64	1.02163		3947.64	1.71171		3947.64	0.402245		3947.64	0.312388
	3949.57	1.42869		3949.57	1.23572		3949.57	0.114813		3949.57	1.02119		3949.57	1.70779		3949.57	0.402089		3949.57	0.312323
	3951.49	1.42843		3951.49	1.23512		3951.49	0.114655		3951.49	1.02037		3951.49	1.70758		3951.49	0.40228		3951.49	0.312308
	3953.42	1.42788		3953.42	1.23333		3953.42	0.114666		3953.42	1.02022		3953.42	1.70888		3953.42	0.402453		3953.42	0.312205
	3955.35	1.42766		3955.35	1.23324		3955.35	0.114726		3955.35	1.02114		3955.35	1.70968		3955.35	0.402357		3955.35	0.312132
	3957.28	1.4267		3957.28	1.23401		3957.28	0.114511		3957.28	1.02175		3957.28	1.70676		3957.28	0.402127		3957.28	0.312121
	3959.21	1.42585		3959.21	1.23376		3959.21	0.114248		3959.21	1.02116		3959.21	1.71117		3959.21	0.401862		3959.21	0.311985
	3961.14	1.42661		3961.14	1.2329		3961.14	0.114172		3961.14	1.0213		3961.14	1.71426		3961.14	0.401716		3961.14	0.311923
	3963.06	1.42647		3963.06	1.23311		3963.06	0.114144		3963.06	1.02167		3963.06	1.70886		3963.06	0.401589		3963.06	0.311967
	3964.99	1.42561		3964.99	1.23421		3964.99	0.114077		3964.99	1.02165		3964.99	1.70561		3964.99	0.401543		3964.99	0.311936
	3966.92	1.42499		3966.92	1.23423		3966.92	0.114026		3966.92	1.02109		3966.92	1.70614		3966.92	0.401586		3966.92	0.312065
	3968.85	1.42429		3968.85	1.23356		3968.85	0.113897		3968.85	1.0208		3968.85	1.70788		3968.85	0.40159		3968.85	0.312192
	3970.78	1.4258		3970.78	1.2334		3970.78	0.113934		3970.78	1.02037		3970.78	1.7049		3970.78	0.401621		3970.78	0.311973
	3972.71	1.42709		3972.71	1.23383		3972.71	0.113957		3972.71	1.02045		3972.71	1.70743		3972.71	0.401846		3972.71	0.311754
	3974.64	1.42736		3974.64	1.23404		3974.64	0.113742		3974.64	1.0209		3974.64	1.71163		3974.64	0.401786		3974.64	0.311723
	3976.56	1.42695		3976.56	1.23526		3976.56	0.113594		3976.56	1.02109		3976.56	1.71175		3976.56	0.401543		3976.56	0.31166
	3978.49	1.42572		3978.49	1.23551		3978.49	0.113665		3978.49	1.02141		3978.49	1.71219		3978.49	0.401571		3978.49	0.311698
	3980.42	1.4246		3980.42	1.23379		3980.42	0.113558		3980.42	1.02079		3980.42	1.71178		3980.42	0.401602		3980.42	0.311633
	3982.35	1.4257		3982.35	1.23284		3982.35	0.113349		3982.35	1.02076		3982.35	1.70973		3982.35	0.401321		3982.35	0.311528
	3984.28	1.42416		3984.28	1.23297		3984.28	0.113235		3984.28	1.0214		3984.28	1.70658		3984.28	0.401267		3984.28	0.311655
	3986.21	1.42423		3986.21	1.23307		3986.21	0.113222		3986.21	1.02113		3986.21	1.71121		3986.21	0.401293		3986.21	0.311646
	3988.14	1.42506		3988.14	1.23263		3988.14	0.11323		3988.14	1.02052		3988.14	1.71908		3988.14	0.4011		3988.14	0.311694
	3990.06	1.42494		3990.06	1.23348		3990.06	0.113128		3990.06	1.02041		3990.06	1.71982		3990.06	0.400852		3990.06	0.311785
	3991.99	1.4256		3991.99	1.23406		3991.99	0.112916		3991.99	1.02038		3991.99	1.71789		3991.99	0.40105		3991.99	0.311713
	3993.92	1.42584		3993.92	1.23399		3993.92	0.113007		3993.92	1.02025		3993.92	1.71548		3993.92	0.401079		3993.92	0.311471
	3995.85	1.42578		3995.85	1.23422		3995.85	0.113057		3995.85	1.02057		3995.85	1.71005		3995.85	0.400989		3995.85	0.311471
	3997.78	1.42454		3997.78	1.23433		3997.78	0.112922		3997.78	1.02015		3997.78	1.70965		3997.78	0.401142		3997.78	0.31164
	3999.71	1.42227		3999.71	1.234		3999.71	0.112951		3999.71	1.01972		3999.71	1.70896		3999.71	0.401256		3999.71	0.31169
	4001.63	0		4001.63	0		4001.63	0		4001.63	0		4001.63	0		4001.63	0		4001.63	0

## Sheet: Supp Table 3
	Supplementary Table 3: Raman spectra of new samples
	Results of identified minerals given in Supplementary Table 1
Mineral				Ca-walstromite						Ca-walstromite			Calcite			Ca-walstromite			Ca-walstromite+larnite			Ca-walstromite			Ca-walstromite			Ca-walstromite			High P Ca-walstromite+titanite			Ca-walstromite			Ca-walstromite			Ca-walstromite			Ca-walstromite+xxx(667)			Ca-walstromite			Ca-walstromite
Sample	C4_3_4			C4_3_5			C4_3_7			RS122_1			RS122_2			RS_222_1			RS_222_3			RS_223A_1			RS_223A_2			RS_223A_2b			RS_223A_3			RS_223A_4			RS_223A_5			RS_223A_6			RS_223C_2			M1_1			M1_2
	raman shift (cm-1)	intensity		raman shift (cm-1)	intensity		raman shift (cm-1)	intensity		raman shift (cm-1)	intensity		raman shift (cm-1)	intensity		raman shift (cm-1)	intensity		raman shift (cm-1)	intensity		raman shift (cm-1)	intensity		raman shift (cm-1)	intensity		raman shift (cm-1)	intensity		raman shift (cm-1)	intensity		raman shift (cm-1)	intensity		raman shift (cm-1)	intensity		raman shift (cm-1)	intensity		raman shift (cm-1)	intensity		raman shift (cm-1)	intensity		raman shift (cm-1)
	150.111	4002		150.111	560		150.111	195		150.457	1378.37		150.457	362.622		150.457	1337.03		150.457	770.423		150.457	741.522		150.457	411.838		150.457	3582.59		150.457	781.811		150.457	932.513		150.457	728.883		150.457	315.522		150.457	1463.04		150.902	1177		150.902
	150.628	3971.51		150.628	570.031		150.628	193.013		150.972	1393.92		150.972	373.055		150.972	1336.13		150.972	774.306		150.972	745.464		150.972	402.153		150.972	3588.18		150.972	786.514		150.972	929.71		150.972	736.109		150.972	317.229		150.972	1496.14		151.421	1176		151.421
	151.143	3981.53		151.143	560.046		151.143	192.515		151.487	1405.21		151.487	366.23		151.487	1336.05		151.487	759.123		151.487	752.768		151.487	409.772		151.487	3594.98		151.487	797.578		151.487	946.718		151.487	741.748		151.487	317.682		151.487	1498.05		151.94	1228		151.94
	151.661	3945.76		151.661	573.983		151.661	192.505		152.002	1388.86		152.002	370.074		152.002	1342.79		152.002	756.566		152.002	745.726		152.002	415.002		152.002	3580.48		152.002	787.229		152.002	930.907		152.002	745.177		152.002	311.753		152.002	1494.84		152.46	1228		152.46
	152.176	3873.65		152.176	575.215		152.176	197.046		152.517	1381.45		152.517	370.758		152.517	1332.27		152.517	755.281		152.517	750.989		152.517	404.08		152.517	3593.22		152.517	788.659		152.517	932.65		152.517	736.044		152.517	309.981		152.517	1495.43		152.977	1219		152.977
	152.693	3750.34		152.693	570.536		152.693	192.059		153.032	1367.4		153.032	365.685		153.032	1327.05		153.032	737.358		153.032	740.717		153.032	404.289		153.032	3574.29		153.032	790.702		153.032	922.331		153.032	723.077		153.032	307.649		153.032	1491.85		153.496	1203		153.496
	153.208	3655.87		153.208	567.432		153.208	194.973		153.547	1345.95		153.547	366.306		153.547	1318.3		153.547	725.917		153.547	735.592		153.547	402.922		153.547	3559.6		153.547	789.306		153.547	908.682		153.547	707.456		153.547	310.945		153.547	1465.04		154.015	1196		154.015
	153.725	3513.08		153.725	567.851		153.725	193.439		154.062	1336.42		154.062	361.213		154.062	1320.54		154.062	714.9		154.062	741.549		154.062	398.03		154.062	3545.32		154.062	802.346		154.062	912.047		154.062	701.148		154.062	309.666		154.062	1483.31		154.534	1183		154.534
	154.24	3388.92		154.24	567.237		154.24	196.957		154.577	1323.33		154.577	359.412		154.577	1312.53		154.577	704.168		154.577	729.093		154.577	398.017		154.577	3486.42		154.577	786.845		154.577	915.858		154.577	696.336		154.577	306.504		154.577	1461.7		155.053	1170		155.053
	154.755	3274.51		154.755	575.722		154.755	201.758		155.091	1318.57		155.091	359.353		155.091	1313.76		155.091	707.063		155.091	732.172		155.091	394.281		155.091	3475.64		155.091	781.897		155.091	913.912		155.091	686.512		155.091	310.974		155.091	1448.22		155.572	1151		155.572
	155.272	3136.34		155.272	585.952		155.272	207.437		155.606	1318.49		155.606	352.317		155.606	1305.11		155.606	710.552		155.606	728.757		155.606	387.886		155.606	3428.79		155.606	775.839		155.606	907.456		155.606	685.711		155.606	307.756		155.606	1450.73		156.091	1127		156.091
	155.786	2967.7		155.786	577.233		155.786	203.383		156.121	1318.47		156.121	348.9		156.121	1302.04		156.121	700.325		156.121	720.141		156.121	381.455		156.121	3400.1		156.121	775.841		156.121	901.538		156.121	677.239		156.121	298.02		156.121	1429.78		156.608	1149		156.608
	156.303	2871.44		156.303	585.248		156.303	200.289		156.636	1296.32		156.636	346.896		156.636	1300.77		156.636	689.574		156.636	709.989		156.636	382.694		156.636	3360.41		156.636	794.497		156.636	906.989		156.636	674.809		156.636	299.612		156.636	1434.62		157.127	1119		157.127
	156.818	2776.55		156.818	582.602		156.818	202.49		157.151	1314.05		157.151	340.371		157.151	1299.91		157.151	695.332		157.151	702.54		157.151	383.531		157.151	3318.2		157.151	769.075		157.151	898.889		157.151	676.383		157.151	298.419		157.151	1427.4		157.646	1129		157.646
	157.335	2679.5		157.335	596.008		157.335	192.347		157.663	1315.24		157.663	333.476		157.663	1287.83		157.663	684.955		157.663	690.569		157.663	378.893		157.663	3259.83		157.663	767.37		157.663	902.082		157.663	668.546		157.663	291.767		157.663	1415.62		158.165	1118		158.165
	157.85	2605.42		157.85	596.273		157.85	190.643		158.178	1327.07		158.178	329.252		158.178	1300.95		158.178	680.445		158.178	680.623		158.178	387.472		158.178	3230.18		158.178	769.984		158.178	899.255		158.178	675.498		158.178	293.313		158.178	1405.23		158.684	1096		158.684
	158.364	2513.49		158.364	607.667		158.364	188.486		158.693	1309.64		158.693	326.993		158.693	1291.43		158.693	683.522		158.693	676.555		158.693	380.385		158.693	3173.82		158.693	772.623		158.693	887.066		158.693	663.519		158.693	287.086		158.693	1385.12		159.201	1118		159.201
	158.881	2428.47		158.881	615.412		158.881	193.074		159.207	1311.75		159.207	328.943		159.207	1288.58		159.207	672.976		159.207	666.241		159.207	381.874		159.207	3112.25		159.207	767.472		159.207	880.399		159.207	656.375		159.207	286.565		159.207	1377.01		159.72	1096		159.72
	159.396	2383.27		159.396	614.023		159.396	192.079		159.722	1302.67		159.722	317.803		159.722	1286.92		159.722	672.176		159.722	658.877		159.722	374.042		159.722	3051.8		159.722	764.663		159.722	866.18		159.722	656.138		159.722	279.837		159.722	1348.16		160.239	1089		160.239
	159.913	2358.06		159.913	604.205		159.913	188.883		160.237	1314.61		160.237	307.581		160.237	1271.07		160.237	659.342		160.237	640.292		160.237	374.828		160.237	2999.17		160.237	777.927		160.237	873.026		160.237	641.156		160.237	274.991		160.237	1322.5		160.757	1067		160.757
	160.427	2319.44		160.427	604.855		160.427	189.268		160.751	1314.81		160.751	304.173		160.751	1262.03		160.751	652.728		160.751	629.667		160.751	356.878		160.751	2925.64		160.751	764.183		160.751	853.587		160.751	614.767		160.751	275.132		160.751	1310.93		161.276	1056		161.276
	160.942	2290.87		160.942	607.002		160.942	187.929		161.266	1292.72		161.266	306.855		161.266	1249.57		161.266	641.361		161.266	626.087		161.266	362.306		161.266	2913.08		161.266	758.016		161.266	840.525		161.266	608.929		161.266	271.899		161.266	1299.39		161.793	1034		161.793
	161.458	2266.1		161.458	598.168		161.458	188.329		161.78	1298.06		161.78	301.78		161.78	1220.37		161.78	630.244		161.78	617.735		161.78	355.055		161.78	2845.54		161.78	754.354		161.78	823.346		161.78	610.242		161.78	270.716		161.78	1272.74		162.312	991		162.312
	161.973	2216.03		161.973	579.371		161.973	186.227		162.292	1297.83		162.292	292.189		162.292	1199.14		162.292	626.295		162.292	612.498		162.292	332.237		162.292	2798.77		162.292	757.018		162.292	824.13		162.292	589.412		162.292	266.923		162.292	1250.77		162.83	993		162.83
	162.489	2217.48		162.489	588.631		162.489	186.105		162.807	1302.94		162.807	287.107		162.807	1188.63		162.807	617.941		162.807	598.401		162.807	326.345		162.807	2750.55		162.807	772.4		162.807	818.885		162.807	573.137		162.807	252.377		162.807	1234.35		163.349	979		163.349
	163.004	2191.64		163.004	579.094		163.004	184.38		163.321	1293.48		163.321	287.661		163.321	1179.29		163.321	616.634		163.321	593.516		163.321	322.025		163.321	2690.88		163.321	765.005		163.321	816.068		163.321	570.858		163.321	256.429		163.321	1217.17		163.867	954		163.867
	163.518	2165.68		163.518	582.844		163.518	186.832		163.836	1298.14		163.836	281.055		163.836	1166.75		163.836	609.385		163.836	585.921		163.836	316.567		163.836	2632.25		163.836	757.484		163.836	794.022		163.836	547.241		163.836	254.07		163.836	1182.92		164.384	946		164.384
	164.035	2161.76		164.035	576.937		164.035	188.183		164.35	1301.62		164.35	271.854		164.35	1155.22		164.35	602.293		164.35	576.603		164.35	307.243		164.35	2586.29		164.35	754.894		164.35	790.71		164.35	548.914		164.35	252.848		164.35	1169.5		164.903	921		164.903
	164.549	2125.32		164.549	575.609		164.549	185.041		164.864	1302.87		164.864	273.344		164.864	1145.37		164.864	606.71		164.864	567.738		164.864	307.863		164.864	2543.9		164.864	764.399		164.864	789.24		164.864	539.191		164.864	243.071		164.864	1158.7		165.421	909		165.421
	165.063	2110.45		165.063	575.334		165.063	178.106		165.377	1292.98		165.377	267.063		165.377	1131.34		165.377	593.058		165.377	558.245		165.377	300.755		165.377	2502.85		165.377	759.25		165.377	780.086		165.377	532.532		165.377	243.457		165.377	1144.43		165.94	889		165.94
	165.58	2083.37		165.58	577.663		165.58	181.47		165.891	1285.03		165.891	260.563		165.891	1129.17		165.891	599.104		165.891	554.751		165.891	296.642		165.891	2438.34		165.891	754.09		165.891	766.775		165.891	520.694		165.891	244.205		165.891	1138.06		166.456	878		166.456
	166.094	2083.72		166.094	579.004		166.094	178.805		166.405	1285.2		166.405	261.556		166.405	1119		166.405	599.329		166.405	547.866		166.405	283.632		166.405	2393.67		166.405	757.247		166.405	756.248		166.405	515.467		166.405	241.808		166.405	1113.3		166.974	857		166.974
	166.608	2074.05		166.608	573.67		166.608	178.787		166.919	1289.97		166.919	257.727		166.919	1119.32		166.919	595.202		166.919	540.044		166.919	281.12		166.919	2364.23		166.919	756.934		166.919	748.792		166.919	508.563		166.919	234.836		166.919	1090.55		167.493	865		167.493
	167.125	2072.65		167.125	573.614		167.125	180.144		167.434	1294.15		167.434	255.616		167.434	1113.71		167.434	590.048		167.434	525.681		167.434	289.051		167.434	2323.6		167.434	759.469		167.434	754.363		167.434	506.069		167.434	232.26		167.434	1085.28		168.009	831		168.009
	167.639	2053.33		167.639	594.539		167.639	178.834		167.946	1293.91		167.946	244.537		167.946	1114.81		167.946	574.928		167.946	520.637		167.946	283.985		167.946	2294.96		167.946	757.527		167.946	744.52		167.946	501.629		167.946	232.239		167.946	1074.55		168.527	844		168.527
	168.153	2075.73		168.153	565.072		168.153	175.459		168.46	1299.09		168.46	252.253		168.46	1109.17		168.46	571.443		168.46	521.995		168.46	276.005		168.46	2250.06		168.46	737.755		168.46	731.23		168.46	491.245		168.46	224.424		168.46	1056.85		169.046	825		169.046
	168.669	2055.98		168.669	582.389		168.669	176.764		168.974	1290.23		168.974	241.713		168.974	1103.97		168.974	549.846		168.974	508.547		168.974	271.203		168.974	2203.41		168.974	753.36		168.974	746.923		168.974	486.221		168.974	222.333		168.974	1041.05		169.564	814		169.564
	169.183	2047.47		169.183	564.996		169.183	179.268		169.488	1279.45		169.488	232.796		169.488	1097.01		169.488	544.68		169.488	502.19		169.488	264.878		169.488	2163.41		169.488	742.421		169.488	736.032		169.488	479.249		169.488	224.311		169.488	1035.26		170.08	805		170.08
	169.697	2035.02		169.697	580.121		169.697	178.587		170.002	1296.75		170.002	241.044		170.002	1088.12		170.002	538.664		170.002	500.94		170.002	261.423		170.002	2139.52		170.002	740.828		170.002	732.066		170.002	480.016		170.002	221.32		170.002	1025.7		170.598	795		170.598
	170.211	2038.59		170.211	566.29		170.211	172.736		170.514	1300.8		170.514	232.142		170.514	1071.51		170.514	532.267		170.514	495.432		170.514	261.081		170.514	2084.77		170.514	748.324		170.514	726.408		170.514	471.109		170.514	219.303		170.514	1008.15		171.117	782		171.117
	170.728	2044.11		170.728	573.122		170.728	174.893		171.028	1316.41		171.028	236.222		171.028	1072.3		171.028	528.452		171.028	490.234		171.028	266.102		171.028	2068.25		171.028	747.221		171.028	732.034		171.028	465.684		171.028	221.849		171.028	995.588		171.633	791		171.633
	171.242	2041.65		171.242	578.443		171.242	176.726		171.542	1301.89		171.542	237.131		171.542	1056.11		171.542	518.648		171.542	487.5		171.542	252.53		171.542	2028.47		171.542	738.475		171.542	732.24		171.542	459.328		171.542	217.577		171.542	988.844		172.151	771		172.151
	171.755	2040.95		171.755	582.122		171.755	180.385		172.056	1306.7		172.056	230.869		172.056	1066.09		172.056	513.805		172.056	480.951		172.056	255.787		172.056	1995.21		172.056	734.269		172.056	719.336		172.056	454.371		172.056	219.678		172.056	976.545		172.669	759		172.669
	172.269	2001.75		172.269	581.293		172.269	174.927		172.568	1303.48		172.568	229.561		172.568	1063.49		172.568	509.733		172.568	474.663		172.568	254.097		172.568	1976.2		172.568	741.574		172.568	709.131		172.568	457.619		172.568	216.359		172.568	989.809		173.185	767		173.185
	172.785	2011.6		172.785	587.247		172.785	172.192		173.081	1311.47		173.081	224.872		173.081	1046.09		173.081	512.164		173.081	472.915		173.081	243.369		173.081	1955.25		173.081	740.489		173.081	713.828		173.081	454.787		173.081	211.623		173.081	974.593		173.703	751		173.703
	173.299	2003.01		173.299	584.486		173.299	166.697		173.595	1305.67		173.595	222.089		173.595	1055.1		173.595	510.967		173.595	472.116		173.595	245.011		173.595	1923.65		173.595	735.617		173.595	708.46		173.595	438.829		173.595	212.645		173.595	959.292		174.221	751		174.221
	173.813	1981.55		173.813	578.252		173.813	169.201		174.109	1328.8		174.109	226.689		174.109	1051.14		174.109	509.661		174.109	460.694		174.109	241.027		174.109	1894.14		174.109	741.568		174.109	706.082		174.109	438.732		174.109	213.366		174.109	949.934		174.737	742		174.737
	174.327	1992.04		174.327	585.455		174.327	167.732		174.621	1307.93		174.621	218.825		174.621	1048.29		174.621	503.684		174.621	464.316		174.621	243.379		174.621	1879.14		174.621	743.718		174.621	701.244		174.621	441.531		174.621	209.601		174.621	946.046		175.255	731		175.255
	174.843	1976.77		174.843	588.351		174.843	168.079		175.135	1323.6		175.135	218.268		175.135	1032.22		175.135	500.935		175.135	451.426		175.135	235.885		175.135	1843.46		175.135	732.584		175.135	698.229		175.135	445.907		175.135	203.792		175.135	938.159		175.773	725		175.773
	175.357	1973.33		175.357	585.044		175.357	174.529		175.648	1325.29		175.648	218.074		175.648	1026.33		175.648	496.716		175.648	447.347		175.648	238.978		175.648	1826.86		175.648	739.186		175.648	699.959		175.648	437.139		175.648	205.719		175.648	927.571		176.289	725		176.289
	175.87	1983.55		175.87	593.557		175.87	172.117		176.16	1318.8		176.16	217.519		176.16	1024.59		176.16	493.331		176.16	455.091		176.16	237.604		176.16	1804.08		176.16	731.05		176.16	687.049		176.16	437.485		176.16	205.442		176.16	918.152		176.807	723		176.807
	176.384	1976.29		176.384	585.469		176.384	168.715		176.674	1328.26		176.674	207.877		176.674	1022.33		176.674	503.877		176.674	443.35		176.674	233.913		176.674	1775.31		176.674	740.893		176.674	694.964		176.674	434.579		176.674	201.139		176.674	913.527		177.325	713		177.325
	176.9	1966.11		176.9	593.44		176.9	171.803		177.187	1335.75		177.187	209.891		177.187	1025.1		177.187	494.32		177.187	443.691		177.187	236.295		177.187	1766.39		177.187	731.055		177.187	690.631		177.187	440.085		177.187	205.495		177.187	902.145		177.84	717		177.84
	177.413	1967.5		177.413	590.827		177.413	172.822		177.701	1356.28		177.701	212.975		177.701	1036.93		177.701	498.77		177.701	436.111		177.701	229.897		177.701	1753.28		177.701	739.33		177.701	690.317		177.701	436.251		177.701	200.3		177.701	907.815		178.358	716		178.358
	177.927	1960.61		177.927	597.384		177.927	169.636		178.212	1350.47		178.212	215.661		178.212	1028.81		178.212	514.848		178.212	427.754		178.212	236.098		178.212	1738.36		178.212	727.705		178.212	681.19		178.212	442.787		178.212	198.852		178.212	893.781		178.874	704		178.874
	178.441	1953.26		178.441	604.594		178.441	170.473		178.726	1359.92		178.726	213.686		178.726	1046.2		178.726	506.273		178.726	428.762		178.726	232.169		178.726	1700.14		178.726	715.126		178.726	699.68		178.726	449.904		178.726	198.533		178.726	891.235		179.392	694		179.392
	178.954	1951.28		178.954	600.527		178.954	172.72		179.239	1364.76		179.239	210.58		179.239	1036.5		179.239	512.384		179.239	432.013		179.239	232.482		179.239	1695.69		179.239	730.781		179.239	692.753		179.239	444.258		179.239	202.531		179.239	882.703		179.909	712		179.909
	179.47	1941.24		179.47	611.167		179.47	177.331		179.751	1378.89		179.751	206.366		179.751	1034.03		179.751	513.227		179.751	426.571		179.751	236.077		179.751	1668.4		179.751	717.533		179.751	681.372		179.751	435.967		179.751	198.06		179.751	870.615		180.425	705		180.425
	179.983	1911.82		179.983	616.979		179.983	166.901		180.264	1346.23		180.264	211.998		180.264	1024.73		180.264	500.236		180.264	423.649		180.264	229.03		180.264	1654.4		180.264	727.251		180.264	686.281		180.264	440.917		180.264	195.128		180.264	877.138		180.943	704		180.943
	180.497	1938.89		180.497	620.666		180.497	168.429		180.778	1364.97		180.778	212.756		180.778	1026.45		180.778	496.513		180.778	421.079		180.778	232.375		180.778	1644.8		180.778	727.247		180.778	685.422		180.778	443.626		180.778	200.361		180.778	876.153		181.458	721		181.458
	181.01	1909.84		181.01	627.138		181.01	167.773		181.289	1337.37		181.289	210.988		181.289	1021.9		181.289	487.477		181.289	424.837		181.289	231.99		181.289	1626.6		181.289	721.774		181.289	687.612		181.289	424.73		181.289	203.243		181.289	861.605		181.976	713		181.976
	181.524	1921.6		181.524	639.971		181.524	166.423		181.803	1360.35		181.803	203.016		181.803	1018.2		181.803	483.63		181.803	421.687		181.803	227.145		181.803	1616.91		181.803	726.674		181.803	694.917		181.803	425.16		181.803	196.152		181.803	857.842		182.493	726		182.493
	182.037	1893.7		182.037	650.123		182.037	167.271		182.314	1356.79		182.314	205.449		182.314	1019.32		182.314	481.276		182.314	414.264		182.314	226.885		182.314	1599.61		182.314	717.196		182.314	683.62		182.314	428.909		182.314	192.207		182.314	855.044		183.009	735		183.009
	182.553	1886.22		182.553	653.976		182.553	166.423		182.827	1369.66		182.827	204.293		182.827	1015.19		182.827	474.757		182.827	418.444		182.827	226.514		182.827	1584.43		182.827	723.972		182.827	683.769		182.827	426.16		182.827	194.028		182.827	858.569		183.526	722		183.526
	183.066	1912.86		183.066	655.263		183.066	168.137		183.34	1358.01		183.34	202.552		183.34	1007.51		183.34	468.699		183.34	412.322		183.34	223.574		183.34	1582.96		183.34	716.137		183.34	678.317		183.34	413.169		183.34	192.891		183.34	845.131		184.042	717		184.042
	183.579	1905.27		183.579	650.567		183.579	170.284		183.852	1353.4		183.852	206.947		183.852	1007.14		183.852	461.279		183.852	412.301		183.852	224.436		183.852	1571.88		183.852	719.114		183.852	684.973		183.852	416.084		183.852	192.01		183.852	829.646		184.559	735		184.559
	184.092	1886.68		184.092	646.321		184.092	169.158		184.365	1353.15		184.365	203.568		184.365	1004.17		184.365	455.47		184.365	410.115		184.365	221.765		184.365	1556.15		184.365	709.754		184.365	676.519		184.365	408.497		184.365	190.41		184.365	829.601		185.075	722		185.075
	184.606	1879.48		184.606	623.601		184.606	169.047		184.878	1334.57		184.878	205.502		184.878	1002.88		184.878	450.167		184.878	403.259		184.878	217.246		184.878	1538.75		184.878	718.608		184.878	676.924		184.878	400.667		184.878	188.488		184.878	825.18		185.592	707		185.592
	185.119	1878.78		185.119	644.037		185.119	165.363		185.389	1348.66		185.389	200.038		185.389	997.934		185.389	446.388		185.389	403.022		185.389	213.94		185.389	1529.64		185.389	720.814		185.389	676.262		185.389	407.284		185.389	190.885		185.389	836.678		186.109	711		186.109
	185.632	1880.07		185.632	642.75		185.632	174.859		185.902	1329.63		185.902	199.02		185.902	993.537		185.902	443.445		185.902	404.148		185.902	208.851		185.902	1506.89		185.902	723.335		185.902	675.924		185.902	399.836		185.902	186.981		185.902	825.928		186.625	695		186.625
	186.145	1850.16		186.145	636.544		186.145	166.412		186.413	1319.53		186.413	197.105		186.413	981.751		186.413	443.568		186.413	400.053		186.413	212.638		186.413	1500.28		186.413	722.978		186.413	675.991		186.413	395.228		186.413	183.888		186.413	836.451		187.142	699		187.142
	186.66	1857.27		186.66	637.563		186.66	173.902		186.927	1323.69		186.927	196.818		186.927	993.354		186.927	428.154		186.927	404.238		186.927	213.298		186.927	1493.06		186.927	722.528		186.927	672.847		186.927	391.729		186.927	188.355		186.927	822.861		187.657	682		187.657
	187.174	1882.89		187.174	629.872		187.174	168.692		187.44	1337.75		187.44	202.148		187.44	983.472		187.44	425.77		187.44	403.664		187.44	211.88		187.44	1493.34		187.44	713.958		187.44	661.746		187.44	390.44		187.44	189.851		187.44	821.266		188.174	686		188.174
	187.687	1855.51		187.687	624.711		187.687	169.858		187.951	1316.6		187.951	199.613		187.951	977.884		187.951	425.419		187.951	397.636		187.951	207.309		187.951	1484.41		187.951	721.77		187.951	657.111		187.951	379.728		187.951	187.709		187.951	810.912		188.689	671		188.689
	188.2	1850.88		188.2	621.882		188.2	179.832		188.464	1316.66		188.464	199.15		188.464	975.902		188.464	429.074		188.464	400.527		188.464	206.964		188.464	1463		188.464	717.945		188.464	661.432		188.464	382.055		188.464	187.311		188.464	809.904		189.207	669		189.207
	188.713	1868.79		188.713	617.966		188.713	178.328		188.974	1336.13		188.974	198.907		188.974	981.501		188.974	423.843		188.974	397.376		188.974	204.789		188.974	1463.21		188.974	718.277		188.974	656.332		188.974	380.655		188.974	184.873		188.974	811.238		189.722	659		189.722
	189.226	1836.01		189.226	630.17		189.226	167.402		189.487	1324.05		189.487	197.492		189.487	977.44		189.487	417.738		189.487	390.557		189.487	207.691		189.487	1463.4		189.487	728.041		189.487	653.945		189.487	380.336		189.487	186.833		189.487	808.669		190.239	652		190.239
	189.739	1864.88		189.739	625.767		189.739	174.467		189.998	1317.33		189.998	196.738		189.998	977.975		189.998	421.634		189.998	394.827		189.998	203.286		189.998	1438.74		189.998	714.042		189.998	650.277		189.998	384.061		189.998	185.994		189.998	799.813		190.754	662		190.754
	190.252	1834.87		190.252	631.015		190.252	171.284		190.511	1319.37		190.511	199.098		190.511	970.437		190.511	417.863		190.511	391.888		190.511	204.396		190.511	1433.49		190.511	714.432		190.511	647.011		190.511	379.355		190.511	186.131		190.511	800.773		191.271	655		191.271
	190.764	1871.56		190.764	629.8		190.764	175.505		191.022	1331.07		191.022	197.717		191.022	965.734		191.022	419.808		191.022	390.661		191.022	202.972		191.022	1429.53		191.022	718.633		191.022	650.577		191.022	381.401		191.022	184.813		191.022	798.565		191.786	643		191.786
	191.277	1848.51		191.277	623.669		191.277	180.154		191.535	1310.11		191.535	197.915		191.535	962.224		191.535	417.981		191.535	393.128		191.535	205.691		191.535	1404.77		191.535	710.779		191.535	648.342		191.535	381.033		191.535	184.12		191.535	790.169		192.303	650		192.303
	191.79	1844.23		191.79	620.203		191.79	171.272		192.048	1330.23		192.048	197.897		192.048	966.138		192.048	412.377		192.048	388.498		192.048	200.76		192.048	1403.89		192.048	704.579		192.048	645.597		192.048	379.772		192.048	182.093		192.048	791.568		192.818	636		192.818
	192.303	1848.58		192.303	632.666		192.303	171.506		192.558	1319.97		192.558	197.239		192.558	962.824		192.558	422.518		192.558	392.483		192.558	200.173		192.558	1419.44		192.558	709.306		192.558	643.974		192.558	371.566		192.558	183.627		192.558	789.699		193.335	646		193.335
	192.816	1827.34		192.816	623.926		192.816	176.363		193.071	1308.31		193.071	193.577		193.071	957.423		193.071	413.857		193.071	386.709		193.071	202.037		193.071	1395.54		193.071	710.72		193.071	649.402		193.071	374.926		193.071	187.604		193.071	786.893		193.85	627		193.85
	193.329	1822.25		193.329	622.006		193.329	176.416		193.582	1310.9		193.582	199.868		193.582	962.342		193.582	411.813		193.582	381.857		193.582	199.62		193.582	1381.26		193.582	713.349		193.582	650.327		193.582	373.089		193.582	181.73		193.582	786.951		194.365	633		194.365
	193.843	1799.21		193.843	630.021		193.843	178.433		194.095	1314.28		194.095	198.463		194.095	962.126		194.095	417.236		194.095	384.238		194.095	197.172		194.095	1392.18		194.095	720.253		194.095	643.03		194.095	371.715		194.095	186.557		194.095	784.333		194.881	638		194.881
	194.356	1833.77		194.356	639.076		194.356	184.441		194.605	1314.43		194.605	194.566		194.605	959.591		194.605	416.888		194.605	387.627		194.605	201.427		194.605	1378.94		194.605	709.777		194.605	645.132		194.605	370.195		194.605	181.9		194.605	782.656		195.396	643		195.396
	194.869	1819.94		194.869	655.063		194.869	186.421		195.118	1313.55		195.118	193.104		195.118	957.222		195.118	409.372		195.118	381.269		195.118	202.059		195.118	1382.74		195.118	716.995		195.118	644.158		195.118	373.134		195.118	184.212		195.118	789.654		195.913	641		195.913
	195.381	1833.92		195.381	679.922		195.381	201.397		195.628	1324.44		195.628	196.082		195.628	964.929		195.628	415.634		195.628	379.464		195.628	205.503		195.628	1365.34		195.628	710.787		195.628	637.164		195.628	369.049		195.628	183.661		195.628	787.497		196.428	633		196.428
	195.894	1846.96		195.894	670.99		195.894	208.377		196.141	1326.13		196.141	195.546		196.141	963.55		196.141	414.994		196.141	381.515		196.141	199.935		196.141	1359.79		196.141	707.395		196.141	640.612		196.141	375.55		196.141	181.347		196.141	776.44		196.945	645		196.945
	196.407	1820.15		196.407	665.038		196.407	208.435		196.651	1322.66		196.651	196.863		196.651	964.689		196.651	418.519		196.651	380.852		196.651	199.891		196.651	1376.16		196.651	714.033		196.651	637.049		196.651	369.372		196.651	184.142		196.651	776.552		197.459	629		197.459
	196.919	1820.13		196.919	661.033		196.919	200.472		197.164	1313.53		197.164	195.606		197.164	952.079		197.164	417.783		197.164	383.778		197.164	200.814		197.164	1349.3		197.164	711.225		197.164	639.993		197.164	367.783		197.164	183.258		197.164	779.321		197.976	623		197.976
	197.432	1811.32		197.432	658.015		197.432	188.504		197.674	1313.39		197.674	191.377		197.674	949.148		197.674	414.814		197.674	378.557		197.674	200.328		197.674	1331.89		197.674	710.235		197.674	648.033		197.674	369.219		197.674	182.098		197.674	764.486		198.491	631		198.491
	197.944	1802.41		197.944	654.956		197.944	181.431		198.187	1311.34		198.187	192.156		198.187	960.029		198.187	414.314		198.187	379.451		198.187	195.844		198.187	1343.48		198.187	697.729		198.187	643.247		198.187	372.981		198.187	178.384		198.187	771.343		199.005	631		199.005
	198.457	1784.85		198.457	651.016		198.457	180.476		198.697	1301.25		198.697	192.331		198.697	958.162		198.697	414.366		198.697	384.565		198.697	196.016		198.697	1348.95		198.697	703.906		198.697	639.452		198.697	367.882		198.697	177.71		198.697	770.975		199.522	632		199.522
	198.969	1779.67		198.969	655.99		198.969	173.379		199.208	1322.6		199.208	192.663		199.208	959.443		199.208	414.176		199.208	376.949		199.208	196.538		199.208	1342.1		199.208	701.351		199.208	634.858		199.208	367.904		199.208	179.561		199.208	773.869		200.036	636		200.036
	199.48	1776.58		199.48	654.037		199.48	174.375		199.72	1312.09		199.72	193.03		199.72	944.97		199.72	410.363		199.72	371.839		199.72	197.667		199.72	1330.7		199.72	697.727		199.72	638.88		199.72	365.131		199.72	177.202		199.72	780.899		200.553	621		200.553
	199.992	1778.62		199.992	658.995		199.992	179.424		200.23	1322.99		200.23	189.471		200.23	937.335		200.23	405.591		200.23	375.969		200.23	198.154		200.23	1337.43		200.23	696.192		200.23	632.345		200.23	362.668		200.23	179.223		200.23	777.103		201.067	619		201.067
	200.504	1757.7		200.504	663.116		200.504	181.314		200.743	1315.66		200.743	191.518		200.743	953.21		200.743	409.086		200.743	376.051		200.743	192.93		200.743	1321.63		200.743	699.061		200.743	637.572		200.743	358.476		200.743	178.725		200.743	770.272		201.582	621		201.582
	201.017	1754.94		201.017	649.396		201.017	179.433		201.253	1326.71		201.253	193.014		201.253	938.038		201.253	412.128		201.253	376.503		201.253	193.634		201.253	1312.53		201.253	698.975		201.253	630.317		201.253	360.473		201.253	179.306		201.253	761.792		202.098	617		202.098
	201.529	1780.23		201.529	664.896		201.529	177.577		201.765	1328.27		201.765	192.105		201.765	940.605		201.765	416.152		201.765	371.98		201.765	196.513		201.765	1305.68		201.765	695.373		201.765	634.209		201.765	365.373		201.765	184.91		201.765	755.215		202.613	623		202.613
	202.041	1759		202.041	650.124		202.041	181.22		202.275	1317.63		202.275	190.227		202.275	947.109		202.275	411.407		202.275	372.423		202.275	195.292		202.275	1308.89		202.275	705.669		202.275	634.631		202.275	363.142		202.275	182.71		202.275	760.393		203.127	617		203.127
	202.554	1740.9		202.554	671.123		202.554	178.773		202.785	1321.03		202.785	189.107		202.785	941.466		202.785	419.218		202.785	375.8		202.785	195.885		202.785	1300.77		202.785	699.764		202.785	632.769		202.785	359.618		202.785	182.213		202.785	757.276		203.643	615		203.643
	203.066	1763.16		203.066	671.113		203.066	186.762		203.298	1328.18		203.298	192.552		203.298	950.347		203.298	420.276		203.298	378.852		203.298	189.579		203.298	1294.67		203.298	697.052		203.298	632.831		203.298	360.137		203.298	182.56		203.298	756.158		204.158	614		204.158
	203.578	1777.62		203.578	674.845		203.578	185.725		203.808	1317.85		203.808	192.978		203.808	945.884		203.808	423.747		203.808	376.486		203.808	191.85		203.808	1297.69		203.808	697.973		203.808	624.193		203.808	357.53		203.808	180.219		203.808	755.341		204.674	613		204.674
	204.09	1789.76		204.09	680.959		204.09	188.361		204.32	1312.86		204.32	189.638		204.32	950.356		204.32	427.667		204.32	372.968		204.32	197.713		204.32	1287.67		204.32	692.444		204.32	633.261		204.32	355.773		204.32	178.705		204.32	752.931		205.188	621		205.188
	204.602	1756.73		204.602	671.068		204.602	184.669		204.83	1331.21		204.83	192.613		204.83	949.409		204.83	425.109		204.83	379.395		204.83	191.381		204.83	1292.61		204.83	699.748		204.83	628.212		204.83	355.912		204.83	176.599		204.83	754.783		205.702	611		205.702
	205.114	1753.86		205.114	669.73		205.114	185.361		205.34	1312.17		205.34	190.333		205.34	947.388		205.34	417.692		205.34	373.17		205.34	191.987		205.34	1291.55		205.34	711.117		205.34	629.823		205.34	358.404		205.34	174.28		205.34	758.285		206.219	610		206.219
	205.626	1755.4		205.626	677.167		205.626	183.472		205.852	1328.41		205.852	189.279		205.852	946.126		205.852	413.153		205.852	374.891		205.852	192.847		205.852	1282.01		205.852	697.175		205.852	626.47		205.852	354.727		205.852	180.858		205.852	756.049		206.733	613		206.733
	206.139	1765.96		206.139	682.703		206.139	188.358		206.362	1324.44		206.362	190.977		206.362	942.351		206.362	411.838		206.362	372.647		206.362	190.288		206.362	1286.43		206.362	696.282		206.362	631.877		206.362	351.718		206.362	180.937		206.362	753.621		207.247	609		207.247
	206.648	1760.25		206.648	681.316		206.648	183.608		206.874	1320.08		206.874	193.206		206.874	954.932		206.874	407.657		206.874	370.733		206.874	190.359		206.874	1288.84		206.874	695.602		206.874	629.28		206.874	347.889		206.874	178.639		206.874	755.08		207.763	612		207.763
	207.16	1743.41		207.16	684.738		207.16	186.216		207.384	1316.61		207.384	190.131		207.384	947.929		207.384	402.475		207.384	368.314		207.384	192.434		207.384	1275.72		207.384	692.822		207.384	626.495		207.384	349.224		207.384	180.128		207.384	752.044		208.277	601		208.277
	207.672	1740.41		207.672	694.678		207.672	182.326		207.894	1318.03		207.894	189.134		207.894	945.287		207.894	400.953		207.894	373.408		207.894	196.88		207.894	1281.68		207.894	700.241		207.894	621.937		207.894	353.773		207.894	182.682		207.894	749.396		208.791	604		208.791
	208.184	1775.16		208.184	684.229		208.184	178.638		208.406	1314.66		208.406	185.73		208.406	944.933		208.406	402.572		208.406	365.92		208.406	191.366		208.406	1288.48		208.406	698.384		208.406	629.915		208.406	358.368		208.406	179.213		208.406	750.632		209.307	597		209.307
	208.696	1765.15		208.696	695.628		208.696	183.895		208.915	1315.23		208.915	191.984		208.915	945.798		208.915	402.596		208.915	366.486		208.915	189.59		208.915	1274.06		208.915	700.639		208.915	632.06		208.915	356.049		208.915	178.65		208.915	753.251		209.821	608		209.821
	209.208	1781.26		209.208	697.284		209.208	189.191		209.425	1328.44		209.425	194.333		209.425	951.214		209.425	389.827		209.425	370.494		209.425	192.16		209.425	1262.39		209.425	697.358		209.425	629.625		209.425	352.333		209.425	177.893		209.425	746.761		210.335	616		210.335
	209.72	1781.99		209.72	695.532		209.72	189.507		209.937	1331.86		209.937	192.86		209.937	948.934		209.937	398.531		209.937	375.461		209.937	195.469		209.937	1257.76		209.937	707.255		209.937	626.185		209.937	356.21		209.937	182.226		209.937	749.617		210.849	595		210.849
	210.232	1827.28		210.232	711.953		210.232	192.528		210.447	1334.42		210.447	195.716		210.447	946.104		210.447	403.555		210.447	369.803		210.447	191.117		210.447	1255.78		210.447	704.997		210.447	634.172		210.447	359.992		210.447	181.781		210.447	745.232		211.365	607		211.365
	210.742	1836.3		210.742	699.855		210.742	192.692		210.956	1324.89		210.956	194.243		210.956	960.366		210.956	409.334		210.956	367.424		210.956	195.691		210.956	1255.94		210.956	701.671		210.956	631.757		210.956	361.588		210.956	177.901		210.956	754.774		211.879	607		211.879
	211.253	1876.02		211.253	717.122		211.253	197.34		211.468	1352.45		211.468	196.21		211.468	958.533		211.468	416.591		211.468	376.957		211.468	200.643		211.468	1269.08		211.468	706.484		211.468	632.881		211.468	362.76		211.468	175.815		211.468	769.767		212.393	611		212.393
	211.765	1936.61		211.765	719.112		211.765	211.049		211.978	1344.23		211.978	196.333		211.978	974.122		211.978	424.327		211.978	378.601		211.978	197.439		211.978	1257.16		211.978	704.987		211.978	638.765		211.978	354.982		211.978	184.439		211.978	766.573		212.906	634		212.906
	212.277	1976.92		212.277	718.25		212.277	215.341		212.487	1335.87		212.487	195.375		212.487	985.845		212.487	433.799		212.487	377.11		212.487	198.522		212.487	1268.33		212.487	702.88		212.487	644.543		212.487	364.671		212.487	188.238		212.487	763.955		213.422	625		213.422
	212.788	2036.19		212.788	738.988		212.788	211.709		212.997	1344.56		212.997	195.149		212.997	995.476		212.997	436.564		212.997	373.843		212.997	197.993		212.997	1255.27		212.997	706.74		212.997	641.049		212.997	367.521		212.997	185.712		212.997	772.081		213.936	620		213.936
	213.3	2122.02		213.3	758.723		213.3	208.337		213.509	1349.85		213.509	193.115		213.509	993.486		213.509	443.246		213.509	370.839		213.509	206.415		213.509	1243.54		213.509	710.612		213.509	636.694		213.509	364.497		213.509	185.161		213.509	771.262		214.45	632		214.45
	213.81	2236.75		213.81	765.131		213.81	208.751		214.018	1344.27		214.018	190.905		214.018	1009.1		214.018	444.51		214.018	367.185		214.018	205.861		214.018	1256.7		214.018	715.919		214.018	632.721		214.018	357.667		214.018	186.264		214.018	777.481		214.965	632		214.965
	214.321	2429.88		214.321	766.351		214.321	209.907		214.528	1344.05		214.528	188.76		214.528	1005.79		214.528	443.418		214.528	365.886		214.528	204.053		214.528	1258.02		214.528	709.769		214.528	643.719		214.528	362.803		214.528	182.445		214.528	780.857		215.479	632		215.479
	214.833	2609.75		214.833	791.055		214.833	212.653		215.039	1342.15		215.039	192.172		215.039	983.364		215.039	437.553		215.039	370.194		215.039	212.332		215.039	1248.87		215.039	699.275		215.039	643.138		215.039	360.425		215.039	177.528		215.039	784.681		215.993	644		215.993
	215.344	2858.79		215.344	803.569		215.344	212.105		215.549	1342.1		215.549	187.44		215.549	976.645		215.549	439.541		215.549	372.399		215.549	218.377		215.549	1253.4		215.549	697.104		215.549	644.003		215.549	359.645		215.549	179.872		215.549	784.628		216.506	652		216.506
	215.856	3169.54		215.856	835.941		215.856	199.937		216.058	1349.07		216.058	191.488		216.058	969.469		216.058	432.086		216.058	371.273		216.058	221.09		216.058	1247.29		216.058	700.176		216.058	640.674		216.058	357.999		216.058	177.832		216.058	784.613		217.02	655		217.02
	216.365	3510.57		216.365	860.353		216.365	195.99		216.567	1345.56		216.567	187.126		216.567	970.902		216.567	433.881		216.567	370.643		216.567	221.684		216.567	1245.46		216.567	710.023		216.567	642.823		216.567	356.84		216.567	177.235		216.567	783.38		217.536	647		217.536
	216.877	3844.5		216.877	856.364		216.877	198.12		217.079	1342.46		217.079	187.15		217.079	966.601		217.079	433.328		217.079	368.079		217.079	219.62		217.079	1247.65		217.079	707.208		217.079	636.94		217.079	351.658		217.079	178.011		217.079	786.246		218.049	636		218.049
	217.388	4107.56		217.388	844.416		217.388	204.073		217.588	1326.48		217.588	191.708		217.588	967.188		217.588	444.888		217.588	369.223		217.588	208.005		217.588	1242.12		217.588	705.214		217.588	629.338		217.588	359.538		217.588	172.805		217.588	764.613		218.563	637		218.563
	217.9	4261.86		217.9	819.525		217.9	194.34		218.097	1353.27		218.097	189.932		218.097	953.771		218.097	445.03		218.097	372.78		218.097	209.073		218.097	1255.09		218.097	705.831		218.097	632.897		218.097	359.243		218.097	179.983		218.097	772.487		219.076	623		219.076
	218.409	4419.36		218.409	798.962		218.409	200.057		218.607	1345.86		218.607	188.362		218.607	955.914		218.607	451.777		218.607	372.38		218.607	208.983		218.607	1253.48		218.607	705.99		218.607	631.59		218.607	360.762		218.607	180.042		218.607	773.65		219.591	639		219.591
	218.92	4339.13		218.92	783.714		218.92	202.922		219.118	1361.48		219.118	190.705		219.118	951.705		219.118	460.41		219.118	369.842		219.118	204.962		219.118	1255.64		219.118	710.126		219.118	636.809		219.118	359.235		219.118	179.907		219.118	767.749		220.105	621		220.105
	219.432	4162.79		219.432	778.1		219.432	205.864		219.627	1354.02		219.627	192.081		219.627	954.549		219.627	465.039		219.627	368.132		219.627	204.357		219.627	1253.94		219.627	705.05		219.627	644.353		219.627	366.821		219.627	180.783		219.627	764.517		220.618	626		220.618
	219.943	3887.18		219.943	784.535		219.943	207.267		220.136	1337.68		220.136	193.443		220.136	950.554		220.136	471.453		220.136	370.333		220.136	205.892		220.136	1255.46		220.136	704.784		220.136	642.332		220.136	365.234		220.136	181.444		220.136	764.33		221.132	615		221.132
	220.452	3572.7		220.452	763.194		220.452	208.165		220.646	1344.15		220.646	194.095		220.646	967.052		220.646	460.77		220.646	369.204		220.646	204.078		220.646	1258.31		220.646	710.583		220.646	641.007		220.646	357.847		220.646	182.126		220.646	759.47		221.645	618		221.645
	220.963	3239.26		220.963	767.163		220.963	212.604		221.155	1332.61		221.155	193.709		221.155	954.169		221.155	459.333		221.155	373.217		221.155	206.586		221.155	1244.02		221.155	699.507		221.155	640.563		221.155	369.22		221.155	180.492		221.155	760.795		222.158	615		222.158
	221.474	2954.72		221.474	759.682		221.474	212.313		221.666	1342.48		221.666	193.216		221.666	944.648		221.666	448.883		221.666	378.803		221.666	205.85		221.666	1229.86		221.666	705.128		221.666	635.09		221.666	360.757		221.666	183.016		221.666	765.954		222.674	616		222.674
	221.986	2666.3		221.986	763.914		221.986	214.416		222.175	1341.94		222.175	196.107		222.175	946.914		222.175	432.792		222.175	374.907		222.175	210.985		222.175	1235.04		222.175	705.018		222.175	630.596		222.175	363.437		222.175	183.051		222.175	773.648		223.187	638		223.187
	222.495	2489.03		222.495	766.524		222.495	215.168		222.684	1351.93		222.684	193.649		222.684	946.683		222.684	438.301		222.684	377.993		222.684	212.28		222.684	1246.24		222.684	708.918		222.684	642.832		222.684	363.873		222.684	185.417		222.684	767.485		223.7	625		223.7
	223.006	2325.96		223.006	777.01		223.006	219.096		223.193	1349.31		223.193	190.619		223.193	959.518		223.193	429.35		223.193	373.335		223.193	215.461		223.193	1237.86		223.193	719.332		223.193	644.223		223.193	357.111		223.193	185.971		223.193	768.935		224.213	631		224.213
	223.517	2198.76		223.517	779.742		223.517	224.224		223.702	1360.12		223.702	189.707		223.702	947.216		223.702	429.871		223.702	375.629		223.702	215.627		223.702	1236.14		223.702	711.301		223.702	646.411		223.702	362.029		223.702	183.832		223.702	766.761		224.726	609		224.726
	224.026	2081.1		224.026	758.228		224.026	226.974		224.213	1351.16		224.213	187.279		224.213	952.475		224.213	413.301		224.213	370.005		224.213	216.896		224.213	1230.38		224.213	720.858		224.213	646.339		224.213	358.781		224.213	183.809		224.213	768.59		225.239	616		225.239
	224.537	2009.05		224.537	778.903		224.537	214.954		224.722	1357.03		224.722	190.564		224.722	953.537		224.722	420.554		224.722	373.426		224.722	214.136		224.722	1223.99		224.722	715.34		224.722	638.899		224.722	360.391		224.722	179.813		224.722	764.858		225.755	625		225.755
	225.048	1953.56		225.048	779.897		225.048	208.95		225.231	1340.07		225.231	194.892		225.231	947.933		225.231	422.034		225.231	369.519		225.231	217.779		225.231	1234.05		225.231	708.775		225.231	634.937		225.231	359.79		225.231	182.051		225.231	768.789		226.268	611		226.268
	225.559	1910.73		225.559	776.289		225.559	215.364		225.74	1336.89		225.74	193.056		225.74	946.972		225.74	414.396		225.74	371.384		225.74	217.503		225.74	1232.6		225.74	706.508		225.74	636.532		225.74	360.989		225.74	177.684		225.74	766.936		226.781	611		226.781
	226.068	1860.63		226.068	798.387		226.068	208.296		226.249	1357.02		226.249	190.052		226.249	947.763		226.249	415.029		226.249	369.418		226.249	218.432		226.249	1233.58		226.249	711.091		226.249	629.249		226.249	358.393		226.249	180.842		226.249	753.867		227.294	619		227.294
	226.579	1837.88		226.579	799.184		226.579	212.225		226.757	1352.31		226.757	186.881		226.757	949.375		226.757	411.614		226.757	368.186		226.757	213.327		226.757	1227.62		226.757	714.187		226.757	631.438		226.757	359.055		226.757	178.933		226.757	755.436		227.807	621		227.807
	227.09	1795.75		227.09	811.572		227.09	203.099		227.268	1353.98		227.268	190.861		227.268	941.314		227.268	409.418		227.268	369.23		227.268	213.06		227.268	1220.86		227.268	709.811		227.268	632.178		227.268	354.372		227.268	180.033		227.268	747.191		228.319	626		228.319
	227.598	1778.11		227.598	840.525		227.598	211.292		227.777	1373.85		227.777	193.16		227.777	942.734		227.777	413.218		227.777	369.232		227.777	211.275		227.777	1213.11		227.777	708.856		227.777	631.63		227.777	359.13		227.777	178.116		227.777	754.913		228.832	614		228.832
	228.109	1769.11		228.109	828.253		228.109	203.411		228.286	1370.2		228.286	194.302		228.286	945.573		228.286	409.792		228.286	366.124		228.286	209.869		228.286	1228.62		228.286	706.558		228.286	632.94		228.286	357.767		228.286	178.776		228.286	753.07		229.345	617		229.345
	228.62	1753.83		228.62	834.506		228.62	206.161		228.795	1359.41		228.795	189.182		228.795	948.866		228.795	402.235		228.795	367.318		228.795	200.726		228.795	1215.03		228.795	704.286		228.795	629.44		228.795	355.89		228.795	182.783		228.795	752.652		229.858	614		229.858
	229.129	1727.98		229.129	824.672		229.129	204.518		229.303	1341.74		229.303	190.441		229.303	940.174		229.303	396.418		229.303	377.218		229.303	203.386		229.303	1230.71		229.303	706.122		229.303	633.161		229.303	356.479		229.303	181.878		229.303	749.586		230.373	622		230.373
	229.64	1728.54		229.64	813.843		229.64	217.51		229.812	1356.92		229.812	194.605		229.812	944.036		229.812	414.648		229.812	369.943		229.812	202.574		229.812	1230.09		229.812	707.926		229.812	626.272		229.812	355.818		229.812	184.859		229.812	745.921		230.886	603		230.886
	230.148	1719.09		230.148	805.083		230.148	217.477		230.321	1374.58		230.321	190.867		230.321	940.17		230.321	405.326		230.321	369.747		230.321	204.268		230.321	1227.34		230.321	720.274		230.321	629.149		230.321	352.942		230.321	184.458		230.321	753.108		231.399	609		231.399
	230.659	1719.37		230.659	813.902		230.659	215.088		230.829	1368.84		230.829	193.787		230.829	941.514		230.829	404.705		230.829	363.852		230.829	200.825		230.829	1230.17		230.829	716.858		230.829	636.891		230.829	346.934		230.829	184.311		230.829	750.945		231.911	605		231.911
	231.17	1709.63		231.17	804.953		231.17	221.257		231.338	1373.02		231.338	192.322		231.338	946.497		231.338	407.77		231.338	373.789		231.338	201.044		231.338	1217.69		231.338	714.615		231.338	633.185		231.338	351.551		231.338	174.375		231.338	743.227		232.424	611		232.424
	231.678	1731.21		231.678	788.551		231.678	223.361		231.848	1368.24		231.848	188.434		231.848	948.729		231.848	412.232		231.848	365.174		231.848	196.753		231.848	1227.99		231.848	707.12		231.848	632.028		231.848	363.914		231.848	181.305		231.848	740.245		232.937	615		232.937
	232.189	1750.19		232.189	788.196		232.189	230.901		232.357	1373.78		232.357	186.585		232.357	940.833		232.357	406.953		232.357	366.292		232.357	198.531		232.357	1227.13		232.357	710.324		232.357	633.032		232.357	354.136		232.357	181.986		232.357	739.308		233.449	610		233.449
	232.699	1745.59		232.699	780.281		232.699	229.278		232.865	1388.12		232.865	191.588		232.865	942.715		232.865	423.45		232.865	369.26		232.865	199.54		232.865	1220.72		232.865	710.173		232.865	629.218		232.865	356.872		232.865	179.641		232.865	731.987		233.962	623		233.962
	233.208	1746.38		233.208	767.579		233.208	231.618		233.374	1396.22		233.374	192.433		233.374	942.609		233.374	419.468		233.374	372.854		233.374	197.604		233.374	1207.17		233.374	708.069		233.374	635.066		233.374	351.32		233.374	185.431		233.374	740.688		234.475	625		234.475
	233.718	1745.83		233.718	773.638		233.718	229.643		233.882	1376.59		233.882	188.916		233.882	950.99		233.882	416.08		233.882	363.46		233.882	199.36		233.882	1214.06		233.882	715.052		233.882	630.936		233.882	354.561		233.882	184.63		233.882	745.842		234.987	611		234.987
	234.227	1766.7		234.227	768.006		234.227	234.271		234.391	1398.37		234.391	188.684		234.391	954.116		234.391	421.733		234.391	365.427		234.391	196.481		234.391	1225.62		234.391	719.374		234.391	636.385		234.391	355.002		234.391	183.013		234.391	745.219		235.5	615		235.5
	234.737	1766.46		234.737	766.685		234.737	227.525		234.899	1384.55		234.899	193		234.899	946.761		234.899	426.024		234.899	376.665		234.899	199.496		234.899	1219.88		234.899	711.753		234.899	636.972		234.899	355.245		234.899	179.028		234.899	744.532		236.012	608		236.012
	235.246	1780.97		235.246	763.794		235.246	234.726		235.407	1406.99		235.407	193.744		235.407	952.041		235.407	426.269		235.407	369.189		235.407	195.531		235.407	1223.47		235.407	719.685		235.407	637.725		235.407	351.483		235.407	179.527		235.407	744.511		236.525	607		236.525
	235.756	1759.1		235.756	763.415		235.756	221.509		235.916	1408.1		235.916	190.288		235.916	954.461		235.916	433.558		235.916	367.048		235.916	195.529		235.916	1219.66		235.916	715.51		235.916	632.257		235.916	360.158		235.916	178.238		235.916	738.585		237.037	591		237.037
	236.266	1744.32		236.266	762.151		236.266	229.8		236.424	1416.62		236.424	191.593		236.424	940.56		236.424	437.181		236.424	370.07		236.424	194.675		236.424	1225.23		236.424	713.35		236.424	626.652		236.424	355.74		236.424	180.385		236.424	749.49		237.55	611		237.55
	236.775	1736.68		236.775	755.728		236.775	222.215		236.932	1420.93		236.932	190.566		236.932	947.434		236.932	440.402		236.932	369.232		236.932	202.511		236.932	1210.7		236.932	704.905		236.932	629.224		236.932	362.52		236.932	179.806		236.932	745.109		238.062	579		238.062
	237.285	1763.13		237.285	751.358		237.285	222.743		237.44	1414.77		237.44	190.929		237.44	957.541		237.44	444.41		237.44	367.503		237.44	201.924		237.44	1227.2		237.44	717.943		237.44	631.44		237.44	360.893		237.44	180.262		237.44	746.492		238.574	609		238.574
	237.793	1733.37		237.793	747.848		237.793	218.748		237.949	1415.25		237.949	192.546		237.949	955.289		237.949	456.978		237.949	367.709		237.949	202.6		237.949	1226.73		237.949	707.194		237.949	637.063		237.949	365.186		237.949	186.1		237.949	742.445		239.087	617		239.087
	238.303	1724.6		238.303	743.35		238.303	223.736		238.457	1425.43		238.457	195.231		238.457	937.971		238.457	456.758		238.457	370.278		238.457	199.593		238.457	1217.35		238.457	704.689		238.457	635.916		238.457	363.427		238.457	179.855		238.457	748.916		239.599	614		239.599
	238.812	1727.65		238.812	747.87		238.812	221.757		238.965	1396.41		238.965	192.347		238.965	939.493		238.965	455.918		238.965	373.721		238.965	205.837		238.965	1226.43		238.965	713.545		238.965	636.509		238.965	356.443		238.965	184.758		238.965	742.521		240.111	609		240.111
	239.322	1712.72		239.322	748.848		239.322	221.745		239.473	1442.53		239.473	190.121		239.473	949.605		239.473	461.2		239.473	370.582		239.473	203.415		239.473	1225.25		239.473	711.216		239.473	634.367		239.473	364.24		239.473	178.237		239.473	751.095		240.624	622		240.624
	239.83	1732.91		239.83	742.379		239.83	225.716		239.981	1414.93		239.981	193.886		239.981	948.764		239.981	456.325		239.981	370.589		239.981	203.248		239.981	1210.56		239.981	703.27		239.981	643.081		239.981	350.284		239.981	184.072		239.981	745.264		241.136	612		241.136
	240.34	1717.07		240.34	761.836		240.34	230.352		240.489	1415.29		240.489	195.11		240.489	959.484		240.489	454.147		240.489	375.755		240.489	208.964		240.489	1216.48		240.489	707.468		240.489	635.567		240.489	358.391		240.489	181.576		240.489	753.166		241.648	623		241.648
	240.848	1714.55		240.848	761.667		240.848	220.102		240.997	1412.07		240.997	191.84		240.997	953.757		240.997	455.274		240.997	372.083		240.997	210.41		240.997	1215.41		240.997	704.683		240.997	630.334		240.997	366.453		240.997	181.65		240.997	756.13		242.16	611		242.16
	241.358	1736		241.358	779.337		241.358	231.25		241.505	1418.44		241.505	191.841		241.505	946.16		241.505	453.308		241.505	376.309		241.505	209.411		241.505	1218.44		241.505	705.28		241.505	635.569		241.505	361.123		241.505	184.082		241.505	754.745		242.672	619		242.672
	241.866	1742.06		241.866	781.229		241.866	236.857		242.013	1415.92		242.013	192.453		242.013	946.582		242.013	452.325		242.013	375.385		242.013	212.849		242.013	1214.81		242.013	711.096		242.013	644.626		242.013	359.643		242.013	183.072		242.013	747.318		243.184	621		243.184
	242.376	1733.45		242.376	777.109		242.376	237.787		242.521	1410.9		242.521	197.099		242.521	949.573		242.521	448.103		242.521	370.935		242.521	214.678		242.521	1213.85		242.521	713.252		242.521	650.495		242.521	362.582		242.521	181.871		242.521	762.159		243.697	629		243.697
	242.884	1721		242.884	779.661		242.884	233.792		243.029	1408.53		243.029	197.773		243.029	954.487		243.029	439.149		243.029	370.956		243.029	214.649		243.029	1213.89		243.029	711.399		243.029	650.517		243.029	359.091		243.029	185.837		243.029	744.974		244.209	622		244.209
	243.394	1727.98		243.394	795.107		243.394	238.142		243.537	1409.31		243.537	191.958		243.537	952.991		243.537	439.56		243.537	371.202		243.537	212.908		243.537	1214.54		243.537	714.321		243.537	637.871		243.537	363.628		243.537	185.279		243.537	749.008		244.721	626		244.721
	243.902	1709.64		243.902	786.223		243.902	238.128		244.045	1403.93		244.045	194.862		244.045	950.686		244.045	439.183		244.045	372.937		244.045	208.026		244.045	1216.94		244.045	716.027		244.045	642.349		244.045	364.304		244.045	183.265		244.045	760.652		245.233	631		245.233
	244.412	1711.51		244.412	787.566		244.412	240.051		244.553	1424.4		244.553	192.298		244.553	961.116		244.553	438.436		244.553	378.097		244.553	211.339		244.553	1223.86		244.553	708.698		244.553	643.557		244.553	368.231		244.553	184.125		244.553	759.666		245.745	615		245.745
	244.92	1718.46		244.92	812.012		244.92	234.1		245.061	1406.81		245.061	191.04		245.061	960.197		245.061	436.761		245.061	375.182		245.061	203.957		245.061	1211.01		245.061	713.446		245.061	631.265		245.061	362.358		245.061	185.027		245.061	749.224		246.257	641		246.257
	245.43	1715.53		245.43	803.158		245.43	236.24		245.568	1429.47		245.568	196.767		245.568	945.91		245.568	444.229		245.568	367.157		245.568	207.177		245.568	1213.68		245.568	702.12		245.568	643.606		245.568	362.089		245.568	186.066		245.568	754.405		246.768	612		246.768
	245.938	1693.43		245.938	820.275		245.938	240.728		246.076	1414.54		246.076	197.092		246.076	946.674		246.076	434.652		246.076	373.545		246.076	199.701		246.076	1209.81		246.076	707.468		246.076	634.633		246.076	365.374		246.076	181.948		246.076	749.103		247.28	628		247.28
	246.447	1704.42		246.447	815.032		246.447	233.097		246.584	1405.86		246.584	194.344		246.584	948.455		246.584	436.783		246.584	372.646		246.584	198.976		246.584	1215.34		246.584	699.279		246.584	635.346		246.584	364.937		246.584	183.496		246.584	753.071		247.79	619		247.79
	246.955	1699.95		246.955	823.883		246.955	239.695		247.089	1433.05		247.089	195.473		247.089	944.755		247.089	439.095		247.089	363.523		247.089	203.377		247.089	1220.57		247.089	702.203		247.089	631.853		247.089	357.004		247.089	181.334		247.089	748.773		248.302	633		248.302
	247.465	1688.18		247.465	804.619		247.465	238.224		247.597	1417.27		247.597	198.738		247.597	951.45		247.597	441.442		247.597	373.365		247.597	202.181		247.597	1207.01		247.597	694.328		247.597	634.152		247.597	365.364		247.597	186.812		247.597	756.584		248.814	624		248.814
	247.973	1689.12		247.973	795.605		247.973	241.229		248.105	1438.42		248.105	196.191		248.105	946.607		248.105	443.82		248.105	374.277		248.105	202.944		248.105	1213.65		248.105	699.181		248.105	641.431		248.105	364.079		248.105	181.628		248.105	761.306		249.326	626		249.326
	248.482	1667.77		248.482	795.075		248.482	235.229		248.612	1429.63		248.612	194.937		248.612	940.841		248.612	435.745		248.612	375.841		248.612	202.26		248.612	1215.86		248.612	690.564		248.612	638.665		248.612	372.334		248.612	179.202		248.612	748.9		249.837	623		249.837
	248.99	1680.53		248.99	797.555		248.99	240.461		249.12	1435.58		249.12	193.232		249.12	945.716		249.12	438.076		249.12	363.45		249.12	202.256		249.12	1205.65		249.12	699.582		249.12	642.95		249.12	366.163		249.12	186.629		249.12	757.148		250.349	620		250.349
	249.498	1695.18		249.498	788.703		249.498	241.225		249.628	1450		249.628	191.842		249.628	947.827		249.628	434.375		249.628	366.283		249.628	198.594		249.628	1208.98		249.628	684.628		249.628	637.261		249.628	366.782		249.628	187.134		249.628	743.811		250.861	616		250.861
	250.007	1657.66		250.007	786.48		250.007	240.107		250.135	1452.28		250.135	194.584		250.135	950.826		250.135	441.319		250.135	365.973		250.135	202.153		250.135	1204.25		250.135	689.133		250.135	633.256		250.135	375.071		250.135	180.647		250.135	751.306		251.372	634		251.372
	250.515	1642.3		250.515	778.024		250.515	241.222		250.643	1454.18		250.643	191.404		250.643	943.598		250.643	447.084		250.643	367.39		250.643	201.837		250.643	1203.49		250.643	690.185		250.643	639.525		250.643	369.858		250.643	187.106		250.643	757.038		251.884	631		251.884
	251.024	1636.55		251.024	781.883		251.024	238.058		251.15	1467.36		251.15	192.528		251.15	940.56		251.15	451.244		251.15	366.823		251.15	199.446		251.15	1208.33		251.15	692.697		251.15	644.95		251.15	379.001		251.15	189.085		251.15	740.657		252.394	628		252.394
	251.532	1625.29		251.532	778.369		251.532	233.923		251.655	1460.31		251.655	192.392		251.655	946.303		251.655	452.239		251.655	370.38		251.655	201.219		251.655	1200.02		251.655	689.916		251.655	634.79		251.655	370.419		251.655	182.355		251.655	736.21		252.905	631		252.905
	252.039	1599.07		252.039	777.773		252.039	231.838		252.163	1452.35		252.163	194.313		252.163	955.502		252.163	453.94		252.163	365.734		252.163	197.265		252.163	1207.83		252.163	684.982		252.163	632.125		252.163	371.58		252.163	183.838		252.163	757.064		253.417	646		253.417
	252.549	1593.53		252.549	768.161		252.549	228.167		252.67	1450.41		252.67	192.72		252.67	950.924		252.67	448.58		252.67	368.955		252.67	198.243		252.67	1204.92		252.67	687.948		252.67	635.901		252.67	375.655		252.67	182.811		252.67	759.722		253.928	625		253.928
	253.056	1602.85		253.056	775.156		253.056	218.887		253.178	1433.28		253.178	190.437		253.178	943.554		253.178	455.504		253.178	362.906		253.178	200.489		253.178	1207.43		253.178	680.297		253.178	631.567		253.178	376.476		253.178	181.657		253.178	755.632		254.44	633		254.44
	253.565	1588.59		253.565	774.175		253.565	230.543		253.685	1450.1		253.685	191.423		253.685	941.102		253.685	440.994		253.685	369.767		253.685	204.501		253.685	1202.77		253.685	666.812		253.685	640.882		253.685	369.876		253.685	179.995		253.685	758.615		254.951	638		254.951
	254.073	1603.47		254.073	767.517		254.073	227.535		254.192	1406.34		254.192	190.45		254.192	936.596		254.192	438.3		254.192	361.318		254.192	200.118		254.192	1200.94		254.192	676.66		254.192	635.505		254.192	360.807		254.192	180.855		254.192	751.625		255.46	646		255.46
	254.58	1575.75		254.58	776.045		254.58	232.786		254.697	1436.93		254.697	194.042		254.697	944.633		254.697	445.403		254.697	367.804		254.697	204.01		254.697	1199.86		254.697	677.595		254.697	644.304		254.697	369.444		254.697	180.226		254.697	759.828		255.972	648		255.972
	255.089	1600.44		255.089	789.215		255.089	240.274		255.205	1389.93		255.205	192.085		255.205	943.266		255.205	443.202		255.205	370.914		255.205	200.989		255.205	1205.24		255.205	674.063		255.205	642.881		255.205	356.646		255.205	189.044		255.205	760.558		256.483	664		256.483
	255.597	1594.19		255.597	791.012		255.597	238.728		255.712	1410.54		255.712	196.015		255.712	945.359		255.712	428.419		255.712	370.922		255.712	204.07		255.712	1211.91		255.712	676.317		255.712	650.125		255.712	362.595		255.712	188.178		255.712	755.698		256.995	633		256.995
	256.104	1602.96		256.104	804.741		256.104	249.709		256.219	1392.7		256.219	191.85		256.219	952.67		256.219	437.576		256.219	362.903		256.219	208.514		256.219	1210.3		256.219	681.63		256.219	643.952		256.219	355.756		256.219	183.331		256.219	756.465		257.506	664		257.506
	256.613	1578.38		256.613	800.707		256.613	248.91		256.726	1401.96		256.726	194.33		256.726	943.905		256.726	438.665		256.726	366.659		256.726	208.558		256.726	1200.97		256.726	674.578		256.726	635.051		256.726	358.587		256.726	181.75		256.726	760.23		258.017	657		258.017
	257.12	1600.37		257.12	805.259		257.12	245.201		257.234	1380.67		257.234	194.766		257.234	936.786		257.234	440.755		257.234	368.355		257.234	200.398		257.234	1196.91		257.234	678.482		257.234	633.537		257.234	360.363		257.234	192.942		257.234	757.003		258.526	643		258.526
	257.627	1587.26		257.627	797.712		257.627	245.41		257.739	1403.26		257.739	191.428		257.739	937.544		257.739	431.352		257.739	364.264		257.739	203.327		257.739	1211.45		257.739	669.775		257.739	646.409		257.739	357.099		257.739	183.211		257.739	748.79		259.038	638		259.038
	258.137	1577.88		258.137	806.35		258.137	239.647		258.246	1373.78		258.246	186.641		258.246	925.819		258.246	419.392		258.246	371.03		258.246	197.231		258.246	1204.41		258.246	672.627		258.246	638.518		258.246	360.783		258.246	179.787		258.246	759.662		259.549	643		259.549
	258.644	1552.37		258.644	784.561		258.644	236.468		258.753	1386.22		258.753	191.983		258.753	938.836		258.753	434.431		258.753	366.389		258.753	202.491		258.753	1207.83		258.753	677.671		258.753	646.215		258.753	358.021		258.753	180.702		258.753	754.576		260.06	624		260.06
	259.151	1567.79		259.151	786.925		259.151	232.407		259.26	1384.19		259.26	188.665		259.26	943.622		259.26	432.157		259.26	370.448		259.26	199.551		259.26	1202.56		259.26	680.365		259.26	631.407		259.26	348.378		259.26	183.943		259.26	751.631		260.571	633		260.571
	259.66	1578.71		259.66	787.989		259.66	223.903		259.765	1380.07		259.765	188.145		259.765	935.686		259.765	426.906		259.765	365.132		259.765	196.819		259.765	1214.63		259.765	660.95		259.765	629.679		259.765	355.664		259.765	179.696		259.765	748.674		261.08	610		261.08
	260.167	1560.25		260.167	776.573		260.167	224.94		260.272	1388.3		260.272	187.375		260.272	943.768		260.272	424.677		260.272	362.583		260.272	197.204		260.272	1201.18		260.272	669.491		260.272	632.705		260.272	354.234		260.272	182.818		260.272	759.812		261.591	617		261.591
	260.674	1537.24		260.674	771.635		260.674	216.002		260.779	1373.88		260.779	188.347		260.779	930.697		260.779	423.214		260.779	360.939		260.779	199.651		260.779	1207.68		260.779	675.611		260.779	623.264		260.779	353.169		260.779	176.834		260.779	751.528		262.102	613		262.102
	261.181	1558.16		261.181	763.345		261.181	210.424		261.286	1381.39		261.286	187.925		261.286	938.51		261.286	426.019		261.286	366.222		261.286	196.274		261.286	1196.18		261.286	662.588		261.286	625.284		261.286	348.101		261.286	177.495		261.286	739.439		262.613	601		262.613
	261.69	1536.06		261.69	749.356		261.69	204.654		261.79	1384.46		261.79	183.536		261.79	937.677		261.79	410.786		261.79	368.929		261.79	190.929		261.79	1192.31		261.79	656.019		261.79	634.142		261.79	354.874		261.79	175.766		261.79	741.948		263.122	605		263.122
	262.197	1535.83		262.197	751.014		262.197	206.056		262.297	1393.98		262.297	188.768		262.297	932.957		262.297	411.332		262.297	363.948		262.297	197.285		262.297	1197.26		262.297	653.211		262.297	634.705		262.297	347.242		262.297	176.982		262.297	752.402		263.633	605		263.633
	262.703	1541.35		262.703	744.414		262.703	202.744		262.804	1372.96		262.804	189.834		262.804	937.236		262.804	415.543		262.804	365.187		262.804	194.903		262.804	1193.76		262.804	661.708		262.804	625.947		262.804	358.337		262.804	177.251		262.804	740.496		264.144	608		264.144
	263.212	1531.9		263.212	733.474		263.212	194.315		263.311	1384.59		263.311	185.541		263.311	941.652		263.311	416.781		263.311	359.79		263.311	190.925		263.311	1190.15		263.311	661.771		263.311	628.442		263.311	355.915		263.311	178.046		263.311	741.587		264.655	599		264.655
	263.719	1533.34		263.719	745.489		263.719	193.762		263.816	1383.51		263.816	187.114		263.816	937.911		263.816	419.689		263.816	356.074		263.816	192.096		263.816	1197.41		263.816	656.678		263.816	631.951		263.816	350.693		263.816	177.813		263.816	742.118		265.164	597		265.164
	264.226	1529.44		264.226	754.385		264.226	195.177		264.322	1380.65		264.322	187.537		264.322	932.208		264.322	428.205		264.322	357.518		264.322	188.913		264.322	1198.04		264.322	661.736		264.322	637.519		264.322	356.896		264.322	179.39		264.322	742.689		265.675	594		265.675
	264.733	1518.48		264.733	727.994		264.733	194.767		264.829	1383.96		264.829	191.057		264.829	936.917		264.829	432.663		264.829	363.865		264.829	192.646		264.829	1204.29		264.829	655.749		264.829	623.444		264.829	355.974		264.829	180.091		264.829	741.148		266.186	593		266.186
	265.242	1526.17		265.242	752.431		265.242	191.791		265.336	1376.64		265.336	188.026		265.336	938.178		265.336	424.481		265.336	359.57		265.336	188.604		265.336	1196.23		265.336	642.696		265.336	632.365		265.336	354.432		265.336	176.979		265.336	741.738		266.694	599		266.694
	265.748	1506.27		265.748	737.52		265.748	193.173		265.84	1379.52		265.84	188.153		265.84	928.87		265.84	428.857		265.84	365.734		265.84	190.83		265.84	1196.37		265.84	654.715		265.84	630.777		265.84	350.347		265.84	175.165		265.84	751.838		267.205	600		267.205
	266.255	1528.54		266.255	730.869		266.255	198.524		266.347	1389.14		266.347	189.474		266.347	931.576		266.347	434.006		266.347	356.224		266.347	192.682		266.347	1190.85		266.347	650.799		266.347	631.65		266.347	355.88		266.347	180.364		266.347	745.717		267.716	609		267.716
	266.761	1517.13		266.761	736.12		266.761	198.136		266.854	1387.68		266.854	188.191		266.854	929.751		266.854	434.441		266.854	367.221		266.854	195.875		266.854	1191.99		266.854	650.225		266.854	623.487		266.854	348.297		266.854	177.546		266.854	754.623		268.227	619		268.227
	267.27	1517.76		267.27	754.483		267.27	196.665		267.358	1386.97		267.358	188.632		267.358	943.876		267.358	431.877		267.358	365.362		267.358	195.127		267.358	1204.49		267.358	641.521		267.358	628.042		267.358	345.474		267.358	177.169		267.358	750.136		268.735	611		268.735
	267.777	1519.91		267.777	749.164		267.777	194.969		267.865	1385.04		267.865	193.786		267.865	925.475		267.865	438.84		267.865	367.045		267.865	197.879		267.865	1194.26		267.865	640.619		267.865	633.036		267.865	355.223		267.865	177.565		267.865	752.514		269.246	623		269.246
	268.283	1497.38		268.283	750.185		268.283	201.232		268.371	1388.45		268.371	184.721		268.371	931.405		268.371	429.288		268.371	364.238		268.371	200.069		268.371	1195.84		268.371	643.826		268.371	636.223		268.371	358.828		268.371	178.486		268.371	748.245		269.757	609		269.757
	268.79	1515.32		268.79	750.507		268.79	199.605		268.876	1382.24		268.876	187.435		268.876	940.365		268.876	434.247		268.876	370.489		268.876	200.238		268.876	1200.03		268.876	660.289		268.876	631.597		268.876	356.888		268.876	178.492		268.876	756.834		270.265	611		270.265
	269.296	1498.16		269.296	741.637		269.296	198.019		269.382	1388.04		269.382	189.33		269.382	938.482		269.382	434.385		269.382	360.589		269.382	200.286		269.382	1204.08		269.382	660.105		269.382	639.331		269.382	355.908		269.382	179.169		269.382	749.658		270.776	617		270.776
	269.805	1467.42		269.805	761.225		269.805	204.581		269.889	1392.59		269.889	187.041		269.889	932.062		269.889	424.176		269.889	361.822		269.889	202.252		269.889	1208.41		269.889	649.692		269.889	636.434		269.889	360.159		269.889	180.86		269.889	751.47		271.286	624		271.286
	270.311	1516.32		270.311	762.277		270.311	208.634		270.393	1395.78		270.393	186.141		270.393	930.945		270.393	432.111		270.393	367.246		270.393	202.622		270.393	1210.57		270.393	659.028		270.393	641.402		270.393	358.829		270.393	178.428		270.393	757.535		271.795	627		271.795
	270.818	1512.17		270.818	764.192		270.818	204.785		270.899	1386.18		270.899	186.49		270.899	947.167		270.899	441.315		270.899	363.701		270.899	202.976		270.899	1212.44		270.899	651.642		270.899	629.713		270.899	353.316		270.899	177.604		270.899	746.803		272.305	614		272.305
	271.324	1511.34		271.324	748.393		271.324	205.393		271.406	1380.71		271.406	194.808		271.406	940.986		271.406	440.299		271.406	367.937		271.406	199.161		271.406	1203.98		271.406	640.476		271.406	629.71		271.406	356.295		271.406	174.723		271.406	747.764		272.816	621		272.816
	271.83	1516.39		271.83	753.572		271.83	207.93		271.91	1397.94		271.91	193.795		271.91	936.072		271.91	440.233		271.91	374.274		271.91	200.641		271.91	1204.34		271.91	644.684		271.91	638.103		271.91	354.612		271.91	178.321		271.91	759.087		273.324	615		273.324
	272.337	1507.36		272.337	762.788		272.337	210.942		272.416	1398.6		272.416	195.617		272.416	941.107		272.416	439.549		272.416	366.341		272.416	197.677		272.416	1209.42		272.416	653.06		272.416	638.463		272.416	359.968		272.416	175.828		272.416	753.109		273.835	622		273.835
	272.845	1501.06		272.845	763.003		272.845	207.64		272.92	1383.44		272.92	197.65		272.92	933.15		272.92	445.589		272.92	365.002		272.92	196.859		272.92	1207.68		272.92	645.204		272.92	635.5		272.92	353.993		272.92	176.541		272.92	743.162		274.343	612		274.343
	273.351	1501.35		273.351	768.039		273.351	201.96		273.427	1393.89		273.427	195.375		273.427	937.339		273.427	449.727		273.427	362.886		273.427	196.501		273.427	1208.12		273.427	641.37		273.427	626.301		273.427	354.586		273.427	180.153		273.427	748.963		274.853	613		274.853
	273.858	1494.38		273.858	752.887		273.858	193.453		273.933	1390.23		273.933	192.021		273.933	930.163		273.933	459.496		273.933	363.79		273.933	200.629		273.933	1199.14		273.933	639.132		273.933	634.72		273.933	365.52		273.933	177.678		273.933	746.559		275.364	613		275.364
	274.364	1467.8		274.364	735.2		274.364	183.718		274.437	1396.91		274.437	193.942		274.437	931.96		274.437	465.168		274.437	366.667		274.437	200.592		274.437	1207.76		274.437	638.236		274.437	633.787		274.437	365.212		274.437	178.167		274.437	739.019		275.872	597		275.872
	274.87	1476.72		274.87	738.563		274.87	195.067		274.943	1400.68		274.943	191.934		274.943	929.806		274.943	463.23		274.943	364.735		274.943	198.387		274.943	1208.55		274.943	640.46		274.943	642.063		274.943	363.123		274.943	179.87		274.943	748.267		276.382	601		276.382
	275.376	1467.44		275.376	737.229		275.376	191.793		275.449	1400.9		275.449	192.076		275.449	945.054		275.449	460.426		275.449	362.366		275.449	200.369		275.449	1203.3		275.449	644.149		275.449	637.362		275.449	364.144		275.449	178.83		275.449	746.131		276.892	607		276.892
	275.882	1470.17		275.882	731.273		275.882	187.199		275.953	1405.16		275.953	198.935		275.953	937.803		275.953	469.474		275.953	370.031		275.953	200.039		275.953	1208.24		275.953	634.093		275.953	629.372		275.953	358.251		275.953	175.411		275.953	751.321		277.401	601		277.401
	276.391	1449.07		276.391	743.727		276.391	188.138		276.46	1397.92		276.46	190.515		276.46	936.453		276.46	472.88		276.46	365.725		276.46	203.984		276.46	1209.55		276.46	638.45		276.46	637.434		276.46	366.869		276.46	178.213		276.46	749.656		277.911	603		277.911
	276.897	1465.06		276.897	742.946		276.897	188.511		276.964	1401.9		276.964	199.006		276.964	940.412		276.964	474.362		276.964	359.845		276.964	205.893		276.964	1214.06		276.964	637.978		276.964	641.541		276.964	370.458		276.964	179.441		276.964	754.974		278.419	607		278.419
	277.403	1489.58		277.403	747.781		277.403	202.723		277.47	1394.97		277.47	204.654		277.47	935.66		277.47	478.952		277.47	364.981		277.47	206.405		277.47	1210.07		277.47	627.096		277.47	637.756		277.47	368.275		277.47	179.388		277.47	751.979		278.929	612		278.929
	277.909	1492.46		277.909	748.538		277.909	221.765		277.973	1389.41		277.973	202.384		277.973	934.854		277.973	465.363		277.973	368.57		277.973	210.18		277.973	1201.71		277.973	626.274		277.973	648.736		277.973	374.7		277.973	180.333		277.973	757.213		279.439	609		279.439
	278.415	1460.3		278.415	735.679		278.415	211.065		278.479	1395.56		278.479	202.181		278.479	926.831		278.479	462.482		278.479	365.864		278.479	211.517		278.479	1204.72		278.479	637.567		278.479	636.084		278.479	375.461		278.479	182.64		278.479	755.875		279.947	600		279.947
	278.921	1485.74		278.921	744.637		278.921	217.959		278.983	1396.75		278.983	201.739		278.983	927.145		278.983	463.076		278.983	365.486		278.983	210.999		278.983	1203.1		278.983	636.29		278.983	637.722		278.983	370.652		278.983	180.078		278.983	756.083		280.457	587		280.457
	279.427	1477.16		279.427	741.673		279.427	218.086		279.489	1393.97		279.489	203.49		279.489	936.31		279.489	453.332		279.489	360.913		279.489	209.291		279.489	1204.78		279.489	634.566		279.489	638.791		279.489	366.705		279.489	178.849		279.489	766.736		280.965	610		280.965
	279.932	1457.11		279.932	740.831		279.932	208.086		279.995	1398.4		279.995	202.656		279.995	933.747		279.995	446.842		279.995	366.474		279.995	210.339		279.995	1203.34		279.995	637.014		279.995	637.465		279.995	369.641		279.995	179.25		279.995	758.781		281.475	597		281.475
	280.438	1480.22		280.438	753.69		280.438	206.132		280.499	1374.02		280.499	201.599		280.499	933.492		280.499	441.482		280.499	365.577		280.499	210.332		280.499	1207.73		280.499	645.252		280.499	640.947		280.499	371.966		280.499	179.814		280.499	758.925		281.983	589		281.983
	280.944	1454.28		280.944	745.766		280.944	208.12		281.005	1373.13		281.005	204.349		281.005	935.181		281.005	433.184		281.005	363.793		281.005	209.892		281.005	1214.54		281.005	628.54		281.005	643.732		281.005	363.297		281.005	180.636		281.005	752.426		282.493	605		282.493
	281.45	1464.31		281.45	748.758		281.45	198.144		281.509	1376.34		281.509	206.146		281.509	941.518		281.509	432.711		281.509	366.759		281.509	212.573		281.509	1209.3		281.509	628.158		281.509	642.764		281.509	365.088		281.509	181.592		281.509	768.378		283.001	591		283.001
	281.958	1460.36		281.958	749.791		281.958	203.114		282.014	1366.31		282.014	201.736		282.014	936.6		282.014	428.554		282.014	366.331		282.014	212.828		282.014	1206.4		282.014	623.739		282.014	638.817		282.014	364.958		282.014	181.122		282.014	764.63		283.511	604		283.511
	282.464	1448.4		282.464	734.832		282.464	197.146		282.518	1378.1		282.518	204.881		282.518	929.936		282.518	430.855		282.518	365.319		282.518	214.966		282.518	1202.28		282.518	626.416		282.518	637.719		282.518	365.008		282.518	175.859		282.518	758.795		284.021	601		284.021
	282.969	1448.16		282.969	740.732		282.969	192.15		283.024	1376.4		283.024	200.665		283.024	931.114		283.024	426.456		283.024	359.922		283.024	211.699		283.024	1205.78		283.024	635.774		283.024	635.677		283.024	361.509		283.024	173.672		283.024	752.832		284.528	598		284.528
	283.475	1441.02		283.475	742.873		283.475	185.285		283.527	1366.56		283.527	204.562		283.527	931.415		283.527	416.814		283.527	361.26		283.527	212.168		283.527	1208.65		283.527	626.855		283.527	640.48		283.527	362.875		283.527	178.098		283.527	757.806		285.038	596		285.038
	283.981	1424.07		283.981	740.966		283.981	187.152		284.033	1364.07		284.033	205.948		284.033	936.198		284.033	417.696		284.033	359.193		284.033	213.742		284.033	1203.66		284.033	627.006		284.033	634.199		284.033	359.363		284.033	177.139		284.033	754.578		285.546	598		285.546
	284.486	1438.8		284.486	744.007		284.486	189.201		284.537	1360.91		284.537	203.697		284.537	932.876		284.537	413.834		284.537	364.38		284.537	213.202		284.537	1208.59		284.537	617.452		284.537	640.555		284.537	360.228		284.537	176.117		284.537	761.537		286.055	589		286.055
	284.992	1431.09		284.992	745.865		284.992	184.211		285.042	1371.95		285.042	200.254		285.042	931.642		285.042	417.169		285.042	362.918		285.042	217.327		285.042	1209.36		285.042	629.958		285.042	635.45		285.042	355.39		285.042	176.013		285.042	759.261		286.563	598		286.563
	285.498	1412.63		285.498	749.797		285.498	188.901		285.546	1369.05		285.546	202.684		285.546	936.697		285.546	427.793		285.546	363.036		285.546	214.045		285.546	1216.69		285.546	622.777		285.546	631.682		285.546	356.124		285.546	175.106		285.546	766.806		287.073	591		287.073
	286.003	1416.3		286.003	725.58		286.003	183.424		286.051	1365.46		286.051	201.436		286.051	939.408		286.051	421.686		286.051	360.134		286.051	211.494		286.051	1217.05		286.051	616.391		286.051	636.245		286.051	357.938		286.051	178.092		286.051	760.884		287.58	587		287.58
	286.509	1413.47		286.509	732.698		286.509	183.109		286.555	1350.43		286.555	199.339		286.555	930.912		286.555	417.22		286.555	360.208		286.555	211.961		286.555	1199.49		286.555	614.736		286.555	639.176		286.555	358.316		286.555	179.874		286.555	757.796		288.09	590		288.09
	287.014	1433.76		287.014	734.656		287.014	185.97		287.06	1359.45		287.06	202.709		287.06	931.467		287.06	415.973		287.06	357.825		287.06	211.35		287.06	1203.75		287.06	618.657		287.06	639.949		287.06	358.654		287.06	174.446		287.06	752.228		288.598	587		288.598
	287.52	1413.85		287.52	739.578		287.52	188.255		287.564	1365.58		287.564	203.134		287.564	927.281		287.564	416.181		287.564	365.977		287.564	207.512		287.564	1204.43		287.564	624.68		287.564	633.321		287.564	360.535		287.564	175.512		287.564	744.386		289.107	591		289.107
	288.025	1412.65		288.025	727.163		288.025	191.368		288.067	1346.69		288.067	204.363		288.067	932.079		288.067	423.677		288.067	365.638		288.067	206.526		288.067	1214.05		288.067	620.95		288.067	636.222		288.067	353.945		288.067	175.894		288.067	758.683		289.615	589		289.615
	288.531	1418.71		288.531	707.046		288.531	176.69		288.573	1358.81		288.573	202.969		288.573	933.218		288.573	426.582		288.573	362.162		288.573	203.647		288.573	1206.39		288.573	621.054		288.573	638.993		288.573	357.526		288.573	177.241		288.573	757.598		290.122	583		290.122
	289.036	1408.07		289.036	706.06		289.036	176.909		289.076	1373.26		289.076	202.808		289.076	939.577		289.076	427.465		289.076	363.154		289.076	203.687		289.076	1214.4		289.076	610.508		289.076	638.022		289.076	362.036		289.076	174.145		289.076	754.051		290.632	569		290.632
	289.542	1403.71		289.542	703.224		289.542	181.727		289.581	1372.73		289.581	200.879		289.581	943.954		289.581	422.312		289.581	364.219		289.581	203.256		289.581	1206.77		289.581	621.288		289.581	639.805		289.581	355.362		289.581	172.905		289.581	755.706		291.139	583		291.139
	290.047	1406.13		290.047	697.303		290.047	178.221		290.084	1361.26		290.084	203.153		290.084	934.074		290.084	430.196		290.084	365.069		290.084	201.067		290.084	1198.83		290.084	618.904		290.084	629.904		290.084	358.113		290.084	175.756		290.084	751.457		291.648	595		291.648
	290.552	1394.27		290.552	693.952		290.552	171.776		290.59	1367.85		290.59	196.715		290.59	931.509		290.59	434.604		290.59	363.183		290.59	201.353		290.59	1199.45		290.59	613.617		290.59	632.9		290.59	358.565		290.59	174.928		290.59	751.957		292.156	597		292.156
	291.057	1404.76		291.057	687.953		291.057	181.767		291.093	1365.83		291.093	197.911		291.093	931.851		291.093	444.026		291.093	357.924		291.093	202.193		291.093	1210.54		291.093	617.256		291.093	634.214		291.093	357.043		291.093	174.354		291.093	763.585		292.665	594		292.665
	291.563	1409.06		291.563	695.67		291.563	180.745		291.596	1382.92		291.596	197.833		291.596	941.761		291.596	446.762		291.596	363.098		291.596	201.334		291.596	1205.69		291.596	615.561		291.596	639.257		291.596	358.327		291.596	174.007		291.596	747.739		293.172	597		293.172
	292.066	1394.18		292.066	699.87		292.066	181.206		292.101	1376.36		292.101	194.125		292.101	937.797		292.101	454.641		292.101	364.552		292.101	200.207		292.101	1209.26		292.101	615.079		292.101	640.563		292.101	361.694		292.101	169.803		292.101	757.845		293.682	587		293.682
	292.571	1403.83		292.571	693.055		292.571	175.153		292.605	1371.02		292.605	192.068		292.605	943.353		292.605	462.579		292.605	360.273		292.605	200.592		292.605	1202.36		292.605	606.615		292.605	638.322		292.605	361.425		292.605	172.435		292.605	749.981		294.189	595		294.189
	293.076	1383.33		293.076	693.737		293.076	176.225		293.11	1387.15		293.11	191.681		293.11	959.198		293.11	466.874		293.11	352.608		293.11	202.875		293.11	1218.2		293.11	612.734		293.11	629.154		293.11	363.53		293.11	174.447		293.11	752.387		294.696	593		294.696
	293.581	1397.56		293.581	688.726		293.581	175.275		293.613	1388.64		293.613	187.685		293.613	949.183		293.613	478.314		293.613	358.182		293.613	200.41		293.613	1218.04		293.613	611.083		293.613	631.041		293.613	371.123		293.613	175.666		293.613	759.527		295.205	601		295.205
	294.087	1391.85		294.087	694.711		294.087	176.817		294.116	1389.73		294.116	192.839		294.116	945.445		294.116	487.535		294.116	361.81		294.116	202.456		294.116	1207.25		294.116	613.165		294.116	620.07		294.116	367.535		294.116	173.055		294.116	752.659		295.712	593		295.712
	294.592	1394.22		294.592	696.651		294.592	171.833		294.621	1410.88		294.621	190.504		294.621	964.457		294.621	491.95		294.621	356.363		294.621	209.967		294.621	1223.54		294.621	608.893		294.621	626.687		294.621	359.779		294.621	176.779		294.621	764.923		296.222	597		296.222
	295.097	1386.45		295.097	686.538		295.097	167.295		295.124	1401.84		295.124	186.005		295.124	958.913		295.124	507.789		295.124	361.362		295.124	207.71		295.124	1219.67		295.124	609.476		295.124	632.518		295.124	372.176		295.124	174.261		295.124	764.609		296.729	597		296.729
	295.602	1367.62		295.602	691.148		295.602	168.871		295.627	1414.7		295.627	186.974		295.627	960.267		295.627	516.734		295.627	359.559		295.627	210.418		295.627	1217.06		295.627	613.72		295.627	636.347		295.627	368.932		295.627	171.74		295.627	764.445		297.236	579		297.236
	296.107	1381.78		296.107	701.32		296.107	174.423		296.132	1415.59		296.132	189.072		296.132	966.356		296.132	529.389		296.132	364.941		296.132	209.318		296.132	1220.85		296.132	600.393		296.132	634.957		296.132	372.74		296.132	173.485		296.132	767.495		297.745	592		297.745
	296.612	1371.97		296.612	706.455		296.612	177.634		296.635	1420.52		296.635	185.182		296.635	962.421		296.635	521.519		296.635	363.935		296.635	207.715		296.635	1223.14		296.635	608.748		296.635	637.654		296.635	373.474		296.635	173.748		296.635	764.986		298.252	599		298.252
	297.117	1374.28		297.117	714.494		297.117	171.044		297.138	1418.7		297.138	186.499		297.138	956.575		297.138	525.493		297.138	359.79		297.138	214.342		297.138	1224.46		297.138	609.561		297.138	636.277		297.138	373.492		297.138	171.592		297.138	776.098		298.761	593		298.761
	297.62	1384.99		297.62	709.023		297.62	172.486		297.643	1409.74		297.643	189.545		297.643	958.528		297.643	521.401		297.643	353.902		297.643	214.777		297.643	1218.17		297.643	603.866		297.643	642.608		297.643	374.754		297.643	173.266		297.643	780.953		299.268	600		299.268
	298.125	1399.59		298.125	699.642		298.125	168.096		298.145	1394.42		298.145	191.326		298.145	951.345		298.145	519.4		298.145	357.164		298.145	224.42		298.145	1221.92		298.145	605.085		298.145	647.911		298.145	375.272		298.145	173.253		298.145	787.028		299.775	596		299.775
	298.63	1382.44		298.63	729.109		298.63	175.279		298.648	1398.28		298.648	186.263		298.648	962.179		298.648	525.927		298.648	365.056		298.648	226.043		298.648	1213.27		298.648	609.921		298.648	645.874		298.648	377.812		298.648	171.665		298.648	782.475		300.284	603		300.284
	299.134	1378.68		299.134	743.631		299.134	164.6		299.153	1400.58		299.153	188.785		299.153	955.144		299.153	516.205		299.153	359.337		299.153	228.415		299.153	1209.45		299.153	614.873		299.153	653.054		299.153	384.156		299.153	170.07		299.153	786.759		300.791	607		300.791
	299.639	1376.44		299.639	738.765		299.639	161.997		299.656	1406.69		299.656	184.01		299.656	961.449		299.656	512.454		299.656	362.799		299.656	226.381		299.656	1205.28		299.656	608.19		299.656	647.998		299.656	374.225		299.656	169.15		299.656	794.861		301.297	618		301.297
	300.144	1367.26		300.144	763.428		300.144	162.906		300.159	1401.79		300.159	188.159		300.159	953.899		300.159	506.522		300.159	366.131		300.159	235.213		300.159	1225.1		300.159	608.375		300.159	649.5		300.159	364.799		300.159	172.229		300.159	798.503		301.806	604		301.806
	300.649	1386.69		300.649	777.277		300.649	161.65		300.663	1391.13		300.663	185.31		300.663	949.4		300.663	519.75		300.663	365.816		300.663	237.438		300.663	1221.62		300.663	612.118		300.663	648.308		300.663	368.727		300.663	176.082		300.663	806.036		302.313	611		302.313
	301.151	1371.52		301.151	786.165		301.151	168.532		301.166	1406.3		301.166	183.782		301.166	959.585		301.166	512.247		301.166	353.875		301.166	236.704		301.166	1212.04		301.166	607.009		301.166	653.702		301.166	369.535		301.166	169.264		301.166	802.195		302.82	609		302.82
	301.656	1379.65		301.656	795.367		301.656	165.932		301.669	1403.52		301.669	185.982		301.669	963.183		301.669	511.296		301.669	356.237		301.669	235.296		301.669	1214.91		301.669	606.072		301.669	638.919		301.669	375.012		301.669	173.323		301.669	807.334		303.329	608		303.329
	302.161	1376.71		302.161	813.716		302.161	162.819		302.173	1377.75		302.173	182.454		302.173	953.144		302.173	519.229		302.173	365.137		302.173	235.787		302.173	1218.03		302.173	612.24		302.173	646.908		302.173	361.96		302.173	172.726		302.173	802.889		303.835	609		303.835
	302.665	1357.97		302.665	835.266		302.665	161.114		302.676	1383.29		302.676	184.101		302.676	944.19		302.676	515.475		302.676	359.488		302.676	239.58		302.676	1207.08		302.676	616.322		302.676	648.227		302.676	371.091		302.676	167.263		302.676	792.94		304.342	617		304.342
	303.17	1351.23		303.17	845.65		303.17	156.651		303.178	1386.23		303.178	184.3		303.178	945.793		303.178	523.557		303.178	358.471		303.178	243.749		303.178	1212.74		303.178	610.536		303.178	637.824		303.178	372.909		303.178	168.353		303.178	794.684		304.851	623		304.851
	303.675	1361.98		303.675	861.712		303.675	158.261		303.681	1391.53		303.681	185.371		303.681	964.578		303.681	514.821		303.681	355.204		303.681	237.172		303.681	1224.96		303.681	619.509		303.681	636.127		303.681	376.59		303.681	167.379		303.681	788.076		305.357	621		305.357
	304.177	1362.89		304.177	867.352		304.177	157.637		304.186	1379.99		304.186	182.926		304.186	963.221		304.186	508.69		304.186	356.414		304.186	236.744		304.186	1210.28		304.186	612.751		304.186	642.389		304.186	362.754		304.186	168.789		304.186	792.893		305.864	621		305.864
	304.682	1377.46		304.682	874.459		304.682	155.483		304.688	1375.14		304.688	183.019		304.688	964.099		304.688	500.154		304.688	353.463		304.688	238.418		304.688	1219.05		304.688	612.01		304.688	638.789		304.688	359.853		304.688	172.02		304.688	788.731		306.372	625		306.372
	305.186	1370.3		305.186	892.103		305.186	159.291		305.19	1374.83		305.19	180.506		305.19	951.737		305.19	501.702		305.19	355.073		305.19	237.658		305.19	1210.85		305.19	604.407		305.19	642.522		305.19	360.287		305.19	170.453		305.19	786.476		306.879	624		306.879
	305.691	1370.97		305.691	893.24		305.691	155.441		305.693	1380.33		305.693	189.076		305.693	951.195		305.693	485.73		305.693	363.542		305.693	233.424		305.693	1212.7		305.693	607.526		305.693	637.051		305.693	366.22		305.693	175.673		305.693	786.245		307.385	632		307.385
	306.195	1368		306.195	894.601		306.195	159.2		306.197	1383.31		306.197	181.89		306.197	949.847		306.197	471.105		306.197	360.697		306.197	231.62		306.197	1208.75		306.197	616.567		306.197	640.038		306.197	367.701		306.197	170.046		306.197	776.839		307.892	625		307.892
	306.698	1369.48		306.698	880.828		306.698	160.695		306.7	1346.72		306.7	178.793		306.7	940.33		306.7	453.887		306.7	357.365		306.7	230.973		306.7	1211.89		306.7	621.129		306.7	638.423		306.7	359.814		306.7	170.99		306.7	778.274		308.4	625		308.4
	307.202	1371.6		307.202	868.527		307.202	157.547		307.202	1346.03		307.202	178.483		307.202	938.527		307.202	455.158		307.202	369.369		307.202	223.933		307.202	1210.62		307.202	606.495		307.202	635.764		307.202	357.923		307.202	172.171		307.202	777.03		308.907	605		308.907
	307.706	1361.01		307.706	846.338		307.706	157.578		307.704	1365.86		307.704	175.094		307.704	942.962		307.704	450.66		307.704	364.004		307.704	221.83		307.704	1203.58		307.704	597.822		307.704	634.461		307.704	356.93		307.704	171.4		307.704	771.014		309.413	607		309.413
	308.211	1367.48		308.211	829.433		308.211	159.564		308.209	1376.91		308.209	181.52		308.209	937.666		308.209	437.228		308.209	359.257		308.209	218.682		308.209	1203.43		308.209	603.581		308.209	619.544		308.209	357.461		308.209	169.854		308.209	761.494		309.922	607		309.922
	308.713	1359.42		308.713	818.32		308.713	161.986		308.711	1348.15		308.711	186.183		308.711	923.484		308.711	432.041		308.711	357.381		308.711	216.458		308.711	1204.13		308.711	604.442		308.711	636.474		308.711	365.962		308.711	165.13		308.711	766.378		310.428	606		310.428
	309.217	1365.5		309.217	796.176		309.217	157.657		309.213	1351.22		309.213	180.521		309.213	924.884		309.213	425.579		309.213	357.628		309.213	213.188		309.213	1201.95		309.213	605.675		309.213	635.947		309.213	361.746		309.213	166.927		309.213	762.18		310.934	595		310.934
	309.722	1377.44		309.722	782.151		309.722	156.351		309.715	1355.52		309.715	177.824		309.715	928.39		309.715	426.117		309.715	360.793		309.715	208.203		309.715	1204.21		309.715	595.966		309.715	635.957		309.715	362.76		309.715	173.125		309.715	764.877		311.441	585		311.441
	310.226	1388.57		310.226	768.51		310.226	159.07		310.218	1350.15		310.218	178.535		310.218	930.249		310.218	415.201		310.218	356.228		310.218	204.002		310.218	1208.86		310.218	596.154		310.218	637.613		310.218	356.848		310.218	168.446		310.218	766.915		311.949	598		311.949
	310.728	1374.68		310.728	746.929		310.728	157.605		310.722	1344.04		310.722	175.792		310.722	916.291		310.722	416.184		310.722	360.308		310.722	200.545		310.722	1204.29		310.722	597.25		310.722	633.845		310.722	358.397		310.722	169.617		310.722	753.265		312.455	591		312.455
	311.232	1376.2		311.232	732.219		311.232	152.979		311.224	1344.62		311.224	180.865		311.224	924.475		311.224	412.987		311.224	356.264		311.224	197.222		311.224	1209.38		311.224	594.519		311.224	627.216		311.224	355.626		311.224	169.82		311.224	749.375		312.961	601		312.961
	311.736	1368.86		311.736	720.38		311.736	155.124		311.726	1353.2		311.726	176.605		311.726	925.779		311.726	405.886		311.726	355.74		311.726	199.176		311.726	1201.62		311.726	594.804		311.726	632.894		311.726	359.577		311.726	169.417		311.726	750.27		313.467	597		313.467
	312.241	1366.85		312.241	706.844		312.241	155.803		312.228	1344.52		312.228	178.874		312.228	924.624		312.228	403.372		312.228	358.247		312.228	196.326		312.228	1206.45		312.228	589.763		312.228	635.523		312.228	360.524		312.228	169.917		312.228	752.435		313.974	588		313.974
	312.743	1388.46		312.743	711.172		312.743	157.075		312.73	1357.77		312.73	180.003		312.73	922.985		312.73	402.548		312.73	360.258		312.73	198.903		312.73	1214		312.73	582.708		312.73	628.848		312.73	352.855		312.73	167.69		312.73	751.172		314.482	578		314.482
	313.247	1377.15		313.247	701.31		313.247	154.874		313.232	1347.17		313.232	183.898		313.232	931.029		313.232	404.002		313.232	360.49		313.232	199.044		313.232	1212.59		313.232	593.75		313.232	629.282		313.232	355.986		313.232	168.152		313.232	757.392		314.988	597		314.988
	313.751	1378.64		313.751	685.944		313.751	153.408		313.736	1338.04		313.736	183.954		313.736	931.484		313.736	405.593		313.736	359.984		313.736	197.815		313.736	1209.5		313.736	592.011		313.736	635.391		313.736	351.454		313.736	165.933		313.736	757.067		315.494	590		315.494
	314.253	1364.16		314.253	687.499		314.253	155.4		314.238	1328.12		314.238	181.152		314.238	923.028		314.238	396.376		314.238	358.615		314.238	195.959		314.238	1211.23		314.238	597.43		314.238	636.747		314.238	362.585		314.238	168.476		314.238	753.963		316	581		316
	314.757	1374.01		314.757	682.309		314.757	158.413		314.74	1336.27		314.74	178.183		314.74	910.301		314.74	396.535		314.74	358.101		314.74	196.866		314.74	1201.29		314.74	591.432		314.74	629.829		314.74	353.647		314.74	170.093		314.74	742.058		316.506	575		316.506
	315.261	1374.1		315.261	675.552		315.261	158.428		315.242	1332.99		315.242	178.396		315.242	917.733		315.242	394.658		315.242	359.14		315.242	193.233		315.242	1200.7		315.242	583.438		315.242	632.16		315.242	359.217		315.242	168.152		315.242	742.269		317.014	577		317.014
	315.763	1357.34		315.763	674.126		315.763	157.642		315.744	1340.36		315.744	175.682		315.744	923.733		315.744	393.294		315.744	361.446		315.744	190.864		315.744	1204.29		315.744	591.113		315.744	627.056		315.744	352.462		315.744	168.883		315.744	745.919		317.52	574		317.52
	316.266	1371.6		316.266	681.432		316.266	157.335		316.246	1338.81		316.246	179.456		316.246	921.048		316.246	388.785		316.246	355.049		316.246	194.587		316.246	1194.65		316.246	585.176		316.246	624.327		316.246	359.898		316.246	174.106		316.246	742.203		318.026	593		318.026
	316.77	1376.86		316.77	674.948		316.77	157.527		316.747	1331.01		316.747	176.632		316.747	918.64		316.747	391.326		316.747	355.521		316.747	196.539		316.747	1206.72		316.747	577.142		316.747	627.594		316.747	359.023		316.747	173.026		316.747	741.65		318.532	577		318.532
	317.272	1377.74		317.272	682.22		317.272	155.395		317.249	1333.47		317.249	178.135		317.249	914.98		317.249	391.902		317.249	358.892		317.249	190.668		317.249	1206.89		317.249	590.962		317.249	632.17		317.249	365.98		317.249	165.158		317.249	746.957		319.038	573		319.038
	317.776	1377.75		317.776	678.083		317.776	150.713		317.751	1326.79		317.751	179.808		317.751	912.112		317.751	389.208		317.751	357.053		317.751	191.091		317.751	1195.99		317.751	589.78		317.751	627.051		317.751	370.256		317.751	170.042		317.751	745.406		319.543	569		319.543
	318.28	1366.34		318.28	682.839		318.28	154.696		318.255	1330.35		318.255	180.249		318.255	912.847		318.255	385.408		318.255	361.004		318.255	188.718		318.255	1196.02		318.255	583.133		318.255	626.867		318.255	367.005		318.255	173.51		318.255	745.866		320.051	588		320.051
	318.782	1373.12		318.782	678.493		318.782	152.84		318.757	1324.61		318.757	183.341		318.757	927.414		318.757	384.586		318.757	366.372		318.757	192.705		318.757	1207.28		318.757	581.571		318.757	630.346		318.757	362.06		318.757	169.675		318.757	749.48		320.557	577		320.557
	319.285	1373.08		319.285	668.847		319.285	153.367		319.258	1320.18		319.258	183.445		319.258	929.166		319.258	392.771		319.258	364.094		319.258	189.52		319.258	1198.72		319.258	581.904		319.258	633.981		319.258	356.793		319.258	168.884		319.258	742.602		321.063	576		321.063
	319.789	1364.2		319.789	673.26		319.789	157.305		319.76	1324.58		319.76	182.774		319.76	925.996		319.76	394.361		319.76	363.97		319.76	190.683		319.76	1196.57		319.76	583.634		319.76	631.402		319.76	365.695		319.76	170.814		319.76	737.333		321.568	585		321.568
	320.291	1369.64		320.291	671.771		320.291	157.608		320.261	1334.5		320.261	180.909		320.261	933.266		320.261	394.869		320.261	366.391		320.261	191.431		320.261	1199.11		320.261	577.902		320.261	631.285		320.261	373.397		320.261	169.564		320.261	752.553		322.074	582		322.074
	320.794	1376.72		320.794	666.787		320.794	158.5		320.763	1332.7		320.763	178.523		320.763	939.866		320.763	397.96		320.763	365.18		320.763	191.456		320.763	1201.82		320.763	580.706		320.763	628.161		320.763	366.121		320.763	167.735		320.763	748.887		322.58	583		322.58
	321.296	1380.82		321.296	670.761		321.296	154.469		321.265	1320.97		321.265	177.788		321.265	930.428		321.265	398.557		321.265	367.701		321.265	194.821		321.265	1205.48		321.265	584.874		321.265	635.258		321.265	363.864		321.265	166.483		321.265	739.544		323.085	573		323.085
	321.799	1374.04		321.799	671.214		321.799	156.49		321.766	1320.39		321.766	180.306		321.766	931.406		321.766	394.156		321.766	367.611		321.766	191.575		321.766	1205.98		321.766	579.006		321.766	632.112		321.766	364.331		321.766	169.419		321.766	745.246		323.591	583		323.591
	322.303	1360.83		322.303	672.628		322.303	153.137		322.268	1328.93		322.268	181.541		322.268	919.575		322.268	395.509		322.268	362.814		322.268	190.696		322.268	1205.07		322.268	583.259		322.268	626.303		322.268	372.8		322.268	166.652		322.268	746.48		324.099	569		324.099
	322.805	1359.83		322.805	670.649		322.805	153.722		322.769	1337.29		322.769	182.714		322.769	914.879		322.769	400.48		322.769	364.119		322.769	189.037		322.769	1204.17		322.769	580.082		322.769	622.9		322.769	372.184		322.769	168.297		322.769	749.28		324.604	570		324.604
	323.308	1362.53		323.308	667.172		323.308	156.5		323.271	1330.43		323.271	182.514		323.271	924.921		323.271	398.999		323.271	359.219		323.271	194.046		323.271	1205.19		323.271	577.236		323.271	631.995		323.271	370.239		323.271	168.163		323.271	746.074		325.11	582		325.11
	323.81	1350.4		323.81	669.768		323.81	154.588		323.543	1327.25		323.543	184.998		323.543	929.687		323.543	394.485		323.543	355.945		323.543	197.654		323.543	1207.48		323.543	577.685		323.543	641.734		323.543	372.572		323.543	169.168		323.543	743.538		325.615	570		325.615
	324.313	1357.12		324.313	657.888		324.313	154.317		324.047	1339.36		324.047	182.978		324.047	930.488		324.047	394.654		324.047	355.708		324.047	187.505		324.047	1200.46		324.047	559.854		324.047	634.694		324.047	373.484		324.047	166.307		324.047	744.401		326.121	580		326.121
	324.816	1353.04		324.816	666.35		324.816	156.038		324.55	1338.72		324.55	183.509		324.55	917.327		324.55	402.421		324.55	364.941		324.55	193.918		324.55	1206.21		324.55	581.057		324.55	624.181		324.55	374.64		324.55	171.067		324.55	749.917		326.626	580		326.626
	325.318	1348.87		325.318	666.436		325.318	150.504		325.054	1335.04		325.054	177.423		325.054	928.147		325.054	407.953		325.054	363.552		325.054	192.384		325.054	1216.37		325.054	572.166		325.054	634.59		325.054	379.267		325.054	171.068		325.054	752.919		327.132	579		327.132
	325.821	1359.8		325.821	656.57		325.821	156.077		325.557	1333.96		325.557	180.117		325.557	935.46		325.557	405.887		325.557	364.63		325.557	197.533		325.557	1216.95		325.557	580.74		325.557	635.061		325.557	383.379		325.557	164.446		325.557	749.125		327.637	587		327.637
	326.323	1357.81		326.323	658.554		326.323	158.974		326.06	1344.91		326.06	178.544		326.06	933.76		326.06	412.063		326.06	367.446		326.06	198.553		326.06	1219.98		326.06	582.228		326.06	631.78		326.06	378.419		326.06	170.233		326.06	749.731		328.142	580		328.142
	326.826	1371.63		326.826	657.98		326.826	156.874		326.564	1341.12		326.564	178.811		326.564	951.875		326.564	416.157		326.564	358.047		326.564	196.112		326.564	1215.36		326.564	574.639		326.564	635.114		326.564	385.601		326.564	171.292		326.564	745.833		328.648	585		328.648
	327.327	1371.69		327.327	652.918		327.327	156.518		327.067	1346.36		327.067	178.32		327.067	959.074		327.067	424.015		327.067	359.375		327.067	199.421		327.067	1213.18		327.067	577.882		327.067	638.658		327.067	381.528		327.067	173.598		327.067	747.357		329.153	587		329.153
	327.83	1366.52		327.83	653.183		327.83	152.289		327.57	1347.72		327.57	185.014		327.57	963.269		327.57	424.811		327.57	370.745		327.57	202.932		327.57	1212.8		327.57	580.769		327.57	629.146		327.57	386.455		327.57	171.016		327.57	747.15		329.658	588		329.658
	328.332	1373.09		328.332	661.646		328.332	152.655		328.074	1341.34		328.074	176.806		328.074	960.435		328.074	434.31		328.074	364.45		328.074	203.455		328.074	1222.74		328.074	581.336		328.074	644.008		328.074	387.049		328.074	170.606		328.074	753.699		330.163	595		330.163
	328.835	1362.86		328.835	658.399		328.835	154.284		328.577	1343.26		328.577	180.597		328.577	966.935		328.577	437.697		328.577	363.767		328.577	203.622		328.577	1202.84		328.577	584.017		328.577	632.632		328.577	391.141		328.577	171.736		328.577	752.696		330.669	598		330.669
	329.336	1347.37		329.336	657.069		329.336	152.412		329.08	1345.5		329.08	173.922		329.08	978.134		329.08	447.816		329.08	358.601		329.08	202.568		329.08	1219.95		329.08	584.059		329.08	630.54		329.08	397.105		329.08	165.16		329.08	767.828		331.174	585		331.174
	329.839	1355.29		329.839	649.028		329.839	156.544		329.583	1369.49		329.583	178.917		329.583	980.377		329.583	439.543		329.583	354.793		329.583	206.813		329.583	1214.14		329.583	591.961		329.583	643.323		329.583	396.07		329.583	171.809		329.583	768.069		331.681	603		331.681
	330.34	1371.08		330.34	654.833		330.34	153.127		330.087	1336.06		330.087	178.93		330.087	967.595		330.087	442.806		330.087	353.209		330.087	215.794		330.087	1214.78		330.087	583.942		330.087	631.572		330.087	392.303		330.087	170.711		330.087	777.113		332.186	603		332.186
	330.843	1361.9		330.843	659.362		330.843	150.251		330.59	1341.55		330.59	176.222		330.59	985.355		330.59	436.233		330.59	360.336		330.59	215.318		330.59	1203.55		330.59	573.245		330.59	629.784		330.59	399.221		330.59	171.122		330.59	770.612		332.691	587		332.691
	331.344	1360.72		331.344	668.484		331.344	153.17		331.093	1330.98		331.093	178.701		331.093	965.948		331.093	432.425		331.093	367.793		331.093	224.838		331.093	1217.84		331.093	587.171		331.093	639.247		331.093	399.787		331.093	166.378		331.093	786.112		333.196	617		333.196
	331.847	1363.22		331.847	675.829		331.847	154.141		331.596	1333.74		331.596	181.082		331.596	967.782		331.596	436.722		331.596	368.616		331.596	227.891		331.596	1212.67		331.596	605.44		331.596	648.051		331.596	387.176		331.596	174.334		331.596	789.778		333.702	611		333.702
	332.348	1360.97		332.348	671.365		332.348	156.574		332.099	1335.61		332.099	178.571		332.099	963.199		332.099	422.896		332.099	362.078		332.099	227.043		332.099	1219.65		332.099	586.318		332.099	643.386		332.099	388.237		332.099	169.998		332.099	800.904		334.207	616		334.207
	332.851	1373.62		332.851	678.573		332.851	158.294		332.602	1331.7		332.602	179.097		332.602	953.286		332.602	421.039		332.602	367.733		332.602	239.101		332.602	1218.6		332.602	584.365		332.602	657.693		332.602	381.042		332.602	167.886		332.602	788.046		334.712	630		334.712
	333.352	1368.46		333.352	693.8		333.352	150.982		333.105	1338.11		333.105	176.557		333.105	949.478		333.105	417.868		333.105	367.479		333.105	244.357		333.105	1219.18		333.105	585.785		333.105	646.267		333.105	391.168		333.105	170.064		333.105	773.8		335.216	621		335.216
	333.855	1364.97		333.855	698.73		333.855	153.794		333.608	1341.3		333.608	177.596		333.608	943.094		333.608	412.442		333.608	371.982		333.608	242.682		333.608	1220.36		333.608	585.977		333.608	651.336		333.608	387.327		333.608	168.552		333.608	780.743		335.721	613		335.721
	334.356	1360.62		334.356	714.526		334.356	154.581		334.111	1310.85		334.111	178.849		334.111	932.621		334.111	413.66		334.111	368.058		334.111	240.345		334.111	1220.75		334.111	596.709		334.111	653.208		334.111	387.538		334.111	170.165		334.111	791.459		336.224	615		336.224
	334.859	1344.44		334.859	717.716		334.859	153.24		334.614	1354.28		334.614	177.837		334.614	939.122		334.614	400.617		334.614	367.52		334.614	237.977		334.614	1224.86		334.614	586.198		334.614	653.667		334.614	378.366		334.614	163.843		334.614	793.607		336.729	620		336.729
	335.36	1360.84		335.36	729.26		335.36	157.061		335.117	1327.79		335.117	180.162		335.117	938.304		335.117	403.604		335.117	361.305		335.117	239.411		335.117	1207.4		335.117	590.494		335.117	649.641		335.117	382.459		335.117	175.876		335.117	790.319		337.234	628		337.234
	335.863	1372.12		335.863	727.73		335.863	156.018		335.62	1324.85		335.62	177.666		335.62	918.328		335.62	407.176		335.62	360.302		335.62	227.785		335.62	1224.87		335.62	577.711		335.62	642.06		335.62	380.657		335.62	172.562		335.62	787.148		337.739	612		337.739
	336.363	1371.59		336.363	736.223		336.363	157.378		336.122	1321.83		336.122	181.772		336.122	927.332		336.122	403.943		336.122	363.919		336.122	227.221		336.122	1221.34		336.122	571.201		336.122	650.611		336.122	380.87		336.122	170.496		336.122	780.777		338.244	618		338.244
	336.866	1370.99		336.866	743.468		336.866	157.982		336.625	1323.71		336.625	169.922		336.625	932.444		336.625	403.113		336.625	365.396		336.625	220.623		336.625	1216.55		336.625	585.296		336.625	639.002		336.625	381.733		336.625	170.452		336.625	781.765		338.748	599		338.748
	337.367	1356.42		337.367	731.477		337.367	159.235		337.128	1322.9		337.128	182.938		337.128	929.088		337.128	400.929		337.128	362.378		337.128	217.217		337.128	1212.55		337.128	597.679		337.128	650.871		337.128	386.517		337.128	171.693		337.128	768.382		339.253	596		339.253
	337.868	1368.52		337.868	723.176		337.868	152.987		337.631	1320.68		337.631	179.154		337.631	931.764		337.631	400.279		337.631	361.559		337.631	213.093		337.631	1204.11		337.631	583.752		337.631	641.901		337.631	375.624		337.631	170.973		337.631	777.183		339.758	608		339.758
	338.37	1366.79		338.37	718.007		338.37	151.268		338.134	1314.54		338.134	183.66		338.134	919.674		338.134	398.172		338.134	358.763		338.134	212.219		338.134	1236.85		338.134	590.257		338.134	649.571		338.134	388.939		338.134	168.862		338.134	773.969		340.263	584		340.263
	338.871	1367.26		338.871	712.568		338.871	152.755		338.636	1327.08		338.636	181.951		338.636	933.631		338.636	401.568		338.636	370.236		338.636	207.808		338.636	1233.4		338.636	583.12		338.636	642.181		338.636	382.351		338.636	169.103		338.636	758.896		340.767	585		340.767
	339.374	1359.17		339.374	697.501		339.374	152.715		339.139	1333		339.139	180.73		339.139	922.323		339.139	400.014		339.139	372.283		339.139	204.981		339.139	1215.6		339.139	585.629		339.139	643.91		339.139	380.238		339.139	169.388		339.139	778.742		341.272	598		341.272
	339.874	1357.95		339.874	696.344		339.874	160.898		339.642	1328.35		339.642	187.451		339.642	935.86		339.642	399.799		339.642	363.221		339.642	200.75		339.642	1231.7		339.642	591.584		339.642	640.309		339.642	367.96		339.642	175.619		339.642	766.791		341.776	582		341.776
	340.375	1372.85		340.375	689.904		340.375	161.82		340.144	1329.96		340.144	183.455		340.144	931.904		340.144	388.559		340.144	370.944		340.144	206.145		340.144	1232.5		340.144	573.707		340.144	643.711		340.144	378.07		340.144	166.623		340.144	774.213		342.281	589		342.281
	340.877	1376.25		340.877	676.45		340.877	159.57		340.647	1352.34		340.647	180.664		340.647	924.537		340.647	404.048		340.647	365.641		340.647	198.861		340.647	1224.47		340.647	571.258		340.647	652.092		340.647	383.459		340.647	173.621		340.647	773.279		342.786	578		342.786
	341.378	1382.37		341.378	666.273		341.378	157.52		341.149	1334.57		341.149	181.75		341.149	918.466		341.149	393.969		341.149	359.779		341.149	200.803		341.149	1223.26		341.149	576.382		341.149	643.291		341.149	377.968		341.149	170.311		341.149	759.846		343.29	587		343.29
	341.88	1377.29		341.88	666.76		341.88	153.867		341.65	1325.82		341.65	180.63		341.65	920.044		341.65	401.271		341.65	365.364		341.65	197.645		341.65	1220.14		341.65	578.048		341.65	630.348		341.65	374.648		341.65	171.825		341.65	761.09		343.793	603		343.793
	342.381	1379.8		342.381	673.271		342.381	152.6		342.152	1338.17		342.152	176.783		342.152	933.102		342.152	396.906		342.152	362.638		342.152	197.579		342.152	1218.88		342.152	588.664		342.152	643.653		342.152	371.186		342.152	170.493		342.152	762.961		344.297	590		344.297
	342.881	1369.38		342.881	657.138		342.881	154.256		342.655	1328.8		342.655	179.961		342.655	914.827		342.655	407.383		342.655	362.063		342.655	201.035		342.655	1229.41		342.655	576.964		342.655	640.442		342.655	368.657		342.655	167.772		342.655	755.577		344.801	587		344.801
	343.384	1379.83		343.384	655.117		343.384	158.33		343.157	1337.72		343.157	181.803		343.157	925.071		343.157	412.983		343.157	367.514		343.157	194.979		343.157	1230.7		343.157	578.96		343.157	635.348		343.157	375.806		343.157	173.814		343.157	748.121		345.306	592		345.306
	343.884	1380.22		343.884	656.544		343.884	159.062		343.66	1334.3		343.66	183.713		343.66	922.716		343.66	406.415		343.66	361.579		343.66	197.335		343.66	1222.74		343.66	568.436		343.66	649.063		343.66	381.974		343.66	167.854		343.66	760.009		345.81	592		345.81
	344.384	1376.44		344.384	653.939		344.384	153.962		344.162	1329.66		344.162	175.356		344.162	931.484		344.162	408.24		344.162	366.218		344.162	195.909		344.162	1230.48		344.162	578.424		344.162	638.948		344.162	372.828		344.162	168.102		344.162	755.673		346.315	587		346.315
	344.887	1380.32		344.887	652.546		344.887	152.35		344.664	1341.64		344.664	185.769		344.664	920.516		344.664	409.026		344.664	365.77		344.664	196.313		344.664	1225.4		344.664	578.754		344.664	634.143		344.664	368.033		344.664	174.679		344.664	757.535		346.819	596		346.819
	345.387	1380.7		345.387	656.033		345.387	151.497		345.167	1328.54		345.167	176.424		345.167	944.221		345.167	419.216		345.167	370.153		345.167	194.76		345.167	1236.87		345.167	580.776		345.167	641.926		345.167	375.97		345.167	172.737		345.167	772.616		347.323	589		347.323
	345.887	1369.81		345.887	651.963		345.887	153.184		345.667	1320.72		345.667	178.005		345.667	932.226		345.667	416.022		345.667	363.928		345.667	195.396		345.667	1231.32		345.667	581.156		345.667	646.043		345.667	371.561		345.667	171.659		345.667	759.741		347.825	590		347.825
	346.389	1385.64		346.389	656.051		346.389	150.801		346.169	1337.3		346.169	182.474		346.169	932.145		346.169	426.927		346.169	365.487		346.169	199.812		346.169	1236.02		346.169	579.445		346.169	637.011		346.169	369.182		346.169	171.072		346.169	762.714		348.33	593		348.33
	346.89	1359.25		346.89	651.635		346.89	148.552		346.672	1339.16		346.672	180.414		346.672	926.808		346.672	431.873		346.672	370.011		346.672	202.495		346.672	1242.05		346.672	570.931		346.672	643.052		346.672	367.828		346.672	172.11		346.672	756.836		348.834	609		348.834
	347.39	1383.2		347.39	647.41		347.39	152.137		347.174	1341.48		347.174	182.235		347.174	927.301		347.174	437.95		347.174	350.782		347.174	199.723		347.174	1218.4		347.174	571.573		347.174	639.201		347.174	374.923		347.174	169.142		347.174	770.964		349.338	600		349.338
	347.892	1378.19		347.892	663.626		347.892	150.768		347.676	1331.76		347.676	182.471		347.676	926.111		347.676	430.318		347.676	364.532		347.676	200.678		347.676	1229.78		347.676	576.579		347.676	648.972		347.676	371.289		347.676	170.544		347.676	775.121		349.842	609		349.842
	348.392	1392.77		348.392	658.728		348.392	155.219		348.178	1361.55		348.178	177.35		348.178	937.162		348.178	441.045		348.178	359.762		348.178	201.174		348.178	1234.78		348.178	575.258		348.178	641.943		348.178	372.272		348.178	166.065		348.178	772.378		350.346	589		350.346
	348.892	1391.95		348.892	671.337		348.892	153.939		348.678	1337.14		348.678	182.319		348.678	924.032		348.678	433.174		348.678	366.138		348.678	205.071		348.678	1234.05		348.678	576.06		348.678	655.477		348.678	370.992		348.678	165.031		348.678	773.559		350.848	603		350.848
	349.392	1383.64		349.392	664.216		349.392	158.714		349.18	1361.29		349.18	177.496		349.18	930.93		349.18	444.534		349.18	357.655		349.18	205.887		349.18	1240.77		349.18	577.554		349.18	650.31		349.18	375.097		349.18	172.292		349.18	778.977		351.353	609		351.353
	349.894	1381.7		349.894	676.643		349.894	158.02		349.683	1340.86		349.683	181.208		349.683	942.235		349.683	443.049		349.683	369.104		349.683	207.733		349.683	1229.49		349.683	583.134		349.683	656.543		349.683	375.527		349.683	174.519		349.683	773.932		351.857	608		351.857
	350.394	1381.91		350.394	667.247		350.394	157.954		350.185	1356.12		350.185	181.412		350.185	949.857		350.185	441.362		350.185	364.528		350.185	210.667		350.185	1247.56		350.185	577.202		350.185	647.3		350.185	370.178		350.185	170.122		350.185	776.755		352.361	630		352.361
	350.894	1391.89		350.894	670.807		350.894	153.004		350.687	1339.37		350.687	181.483		350.687	947.72		350.687	456.82		350.687	364.106		350.687	204.532		350.687	1235.27		350.687	578.759		350.687	642.265		350.687	370.776		350.687	173.083		350.687	780.607		352.865	613		352.865
	351.396	1388.68		351.396	670.194		351.396	148.523		351.187	1343.93		351.187	175.63		351.187	933.823		351.187	447.206		351.187	364.872		351.187	214.188		351.187	1248.63		351.187	575.034		351.187	647.978		351.187	368.133		351.187	173.219		351.187	794.382		353.367	621		353.367
	351.896	1388.82		351.896	671.126		351.896	153.399		351.689	1343.8		351.689	181.336		351.689	938.127		351.689	446.019		351.689	372.147		351.689	219.401		351.689	1235.34		351.689	571.985		351.689	653.121		351.689	376.831		351.689	171.62		351.689	788.3		353.87	625		353.87
	352.396	1387.44		352.396	672.888		352.396	154.932		352.191	1351.78		352.191	177.125		352.191	955.576		352.191	439.878		352.191	358.641		352.191	209.599		352.191	1248.06		352.191	568.632		352.191	652.447		352.191	374.113		352.191	164		352.191	777.2		354.374	639		354.374
	352.896	1401.05		352.896	687.326		352.896	156.391		352.693	1350.83		352.693	182.198		352.693	939.652		352.693	444.506		352.693	357.469		352.693	213.834		352.693	1240.9		352.693	584.835		352.693	644.523		352.693	381.485		352.693	172.074		352.693	789.637		354.878	641		354.878
	353.398	1392.38		353.398	690.153		353.398	161.174		353.192	1344.35		353.192	179.306		353.192	936.964		353.192	437.543		353.192	360.972		353.192	223.848		353.192	1246.41		353.192	579.471		353.192	649.088		353.192	373.148		353.192	168.974		353.192	787.748		355.382	654		355.382
	353.897	1401.85		353.897	693.694		353.897	155.191		353.694	1346.12		353.694	181.482		353.694	929.08		353.694	439.913		353.694	362.317		353.694	219.452		353.694	1238.06		353.694	575.044		353.694	657.658		353.694	371.164		353.694	171.418		353.694	791.384		355.884	657		355.884
	354.397	1396.38		354.397	708.822		354.397	156.494		354.196	1339.3		354.196	177.996		354.196	939.462		354.196	436.927		354.196	360.135		354.196	225.577		354.196	1229.77		354.196	580.013		354.196	662.467		354.196	374.177		354.196	175.038		354.196	788.707		356.388	641		356.388
	354.897	1410.66		354.897	718.214		354.897	155.338		354.698	1346.43		354.698	183.538		354.698	915.439		354.698	433.493		354.698	366.842		354.698	222.726		354.698	1228.91		354.698	574.416		354.698	652.783		354.698	375.096		354.698	169.658		354.698	793.699		356.892	651		356.892
	355.397	1408.34		355.397	710.773		355.397	151.749		355.198	1342.33		355.198	181.335		355.198	950.759		355.198	427.739		355.198	357.931		355.198	221.339		355.198	1241.08		355.198	575.218		355.198	650.776		355.198	369.579		355.198	168.28		355.198	804.795		357.395	655		357.395
	355.898	1395.42		355.898	716.364		355.898	154.584		355.699	1347.5		355.699	181.913		355.699	938.994		355.699	423.004		355.699	368.773		355.699	219.508		355.699	1238.2		355.699	576.763		355.699	647.543		355.699	367.972		355.699	168.642		355.699	797.664		357.897	666		357.897
	356.398	1418.76		356.398	734.744		356.398	152.032		356.201	1330.49		356.201	179.243		356.201	940.604		356.201	426.27		356.201	365.241		356.201	218.655		356.201	1244.24		356.201	565.648		356.201	657.897		356.201	368.609		356.201	170.816		356.201	803.075		358.401	651		358.401
	356.898	1415.33		356.898	747.63		356.898	151.093		356.703	1343.45		356.703	175.308		356.703	937.085		356.703	429.246		356.703	357.397		356.703	212.957		356.703	1237.24		356.703	567.314		356.703	658.186		356.703	358.657		356.703	165.534		356.703	793.472		358.904	648		358.904
	357.397	1397.28		357.397	731.775		357.397	155.597		357.202	1342.89		357.202	182.394		357.202	941.934		357.202	414.292		357.202	362.094		357.202	213.385		357.202	1234.11		357.202	563.38		357.202	654.021		357.202	369.964		357.202	164.405		357.202	800.19		359.406	629		359.406
	357.897	1418.06		357.897	733.739		357.897	151.296		357.704	1343.84		357.704	180.028		357.704	941.438		357.704	413.77		357.704	364.309		357.704	211.758		357.704	1245.42		357.704	557.951		357.704	651.827		357.704	369.784		357.704	168.736		357.704	800.112		359.909	629		359.909
	358.399	1417.61		358.399	731.357		358.399	158.053		358.206	1329.07		358.206	182.299		358.206	931.898		358.206	418.39		358.206	368.92		358.206	213.53		358.206	1240.75		358.206	567.735		358.206	643.582		358.206	362.839		358.206	169.576		358.206	795.914		360.413	621		360.413
	358.898	1409.77		358.898	736.248		358.898	160.606		358.705	1328.74		358.705	179.346		358.705	922.671		358.705	412.028		358.705	362.336		358.705	205.612		358.705	1235.33		358.705	564.018		358.705	652.336		358.705	371.068		358.705	172.117		358.705	791.485		360.917	630		360.917
	359.398	1423.99		359.398	726.531		359.398	157.25		359.207	1339.34		359.207	175.892		359.207	940.329		359.207	421.673		359.207	370.713		359.207	208.492		359.207	1241.52		359.207	578.792		359.207	646.554		359.207	371.766		359.207	178.814		359.207	783.588		361.418	629		361.418
	359.897	1416.32		359.897	726.043		359.897	158.276		359.708	1330.16		359.708	177.269		359.708	948.621		359.708	423.03		359.708	370.013		359.708	210.843		359.708	1241.14		359.708	570.88		359.708	654.284		359.708	361.272		359.708	166.569		359.708	793.046		361.922	620		361.922
	360.396	1411.94		360.396	733.374		360.396	152.523		360.21	1353.52		360.21	181.542		360.21	939.526		360.21	420.566		360.21	369.016		360.21	199.77		360.21	1244.03		360.21	562.707		360.21	644.253		360.21	359.768		360.21	169.623		360.21	781.189		362.425	635		362.425
	360.896	1405.39		360.896	724.199		360.896	158.009		360.709	1342.16		360.709	178.011		360.709	936.991		360.709	427.087		360.709	363.45		360.709	207.257		360.709	1240.16		360.709	564.313		360.709	655.271		360.709	362.445		360.709	170.132		360.709	790.186		362.926	613		362.926
	361.397	1409.02		361.397	707.013		361.397	155.159		361.211	1347.6		361.211	183.384		361.211	944.726		361.211	418.588		361.211	360.85		361.211	203.724		361.211	1227.51		361.211	565.952		361.211	651.064		361.211	366.889		361.211	170.088		361.211	785.161		363.43	617		363.43
	361.897	1417.15		361.897	702.16		361.897	149.977		361.712	1316.42		361.712	178.938		361.712	941.249		361.712	426.111		361.712	367.676		361.712	202.73		361.712	1234.5		361.712	573.224		361.712	646.286		361.712	366.327		361.712	170.586		361.712	782.79		363.933	622		363.933
	362.396	1421.75		362.396	715.112		362.396	156.43		362.212	1344.09		362.212	177.353		362.212	955.275		362.212	419.813		362.212	362.733		362.212	208.433		362.212	1226.84		362.212	560.032		362.212	658.095		362.212	370.431		362.212	172.302		362.212	784.357		364.435	625		364.435
	362.895	1414.92		362.895	705.261		362.895	149.281		362.713	1325.93		362.713	176.367		362.713	938.209		362.713	424.273		362.713	359.394		362.713	204.565		362.713	1249.17		362.713	573.373		362.713	643.912		362.713	371.999		362.713	165.635		362.713	788.362		364.938	628		364.938
	363.395	1414.4		363.395	699.83		363.395	151.174		363.214	1348.19		363.214	178.612		363.214	953.752		363.214	429.837		363.214	360.105		363.214	203.175		363.214	1248.31		363.214	569.937		363.214	646.563		363.214	374.646		363.214	171.624		363.214	788.564		365.441	633		365.441
	363.894	1420.24		363.894	700.229		363.894	154.04		363.714	1342.22		363.714	184.969		363.714	943.133		363.714	422.794		363.714	367.549		363.714	200.08		363.714	1241.31		363.714	556.147		363.714	656.908		363.714	367.616		363.714	173.308		363.714	791.094		365.942	630		365.942
	364.393	1423.07		364.393	695.693		364.393	155.367		364.215	1346.88		364.215	175.268		364.215	946.704		364.215	432.825		364.215	365.202		364.215	196.557		364.215	1233.4		364.215	556.588		364.215	653.925		364.215	370.035		364.215	173.356		364.215	803.965		366.446	641		366.446
	364.894	1421.92		364.894	693.517		364.894	153.848		364.714	1330.42		364.714	178.989		364.714	935.695		364.714	422.08		364.714	366.652		364.714	200.36		364.714	1223.5		364.714	561.061		364.714	651.438		364.714	371.45		364.714	171.629		364.714	786.176		366.949	639		366.949
	365.394	1417.31		365.394	702.546		365.394	165.402		365.215	1324.49		365.215	173.381		365.215	940.077		365.215	425.758		365.215	367.018		365.215	206.09		365.215	1223.99		365.215	565.851		365.215	649.898		365.215	375.515		365.215	169.28		365.215	790.547		367.45	633		367.45
	365.893	1425.31		365.893	698.034		365.893	151.857		365.717	1338.97		365.717	177.654		365.717	926.191		365.717	423.996		365.717	358.255		365.717	203.46		365.717	1243.51		365.717	566.405		365.717	647.639		365.717	368.743		365.717	175.605		365.717	789.407		367.953	641		367.953
	366.392	1422.87		366.392	712.507		366.392	148.063		366.216	1325.43		366.216	177.983		366.216	930.517		366.216	423.994		366.216	370.1		366.216	203.292		366.216	1238.75		366.216	565.884		366.216	646.274		366.216	362.444		366.216	170.846		366.216	798.296		368.456	648		368.456
	366.891	1423.45		366.891	698.997		366.891	149.775		366.717	1321.18		366.717	181.292		366.717	931.717		366.717	418.458		366.717	363.92		366.717	205.132		366.717	1239.47		366.717	553.238		366.717	644.757		366.717	363.651		366.717	172.152		366.717	803.892		368.957	666		368.957
	367.39	1417.62		367.39	693.403		367.39	157.096		367.218	1338.55		367.218	176.609		367.218	923.711		367.218	430.581		367.218	359.05		367.218	207.583		367.218	1231.67		367.218	566.139		367.218	653.271		367.218	371.941		367.218	173.298		367.218	805.062		369.461	674		369.461
	367.889	1421.16		367.889	700.154		367.889	157.205		367.717	1334.41		367.717	178.523		367.717	933.85		367.717	427.671		367.717	361.615		367.717	209.375		367.717	1242.61		367.717	555.676		367.717	650.787		367.717	366.69		367.717	172.843		367.717	794.558		369.962	669		369.962
	368.388	1423.54		368.388	699.135		368.388	157.768		368.218	1327.18		368.218	180.298		368.218	926.985		368.218	427.056		368.218	356.894		368.218	211.316		368.218	1235.42		368.218	545.332		368.218	647.99		368.218	359.86		368.218	175.106		368.218	801.939		370.465	667		370.465
	368.887	1414.52		368.887	700.549		368.887	153.322		368.717	1326.27		368.717	176.33		368.717	915.987		368.717	424.943		368.717	368.924		368.717	212.156		368.717	1240.85		368.717	555.949		368.717	644.074		368.717	358.649		368.717	173.049		368.717	808.002		370.968	669		370.968
	369.386	1432.04		369.386	699.828		369.386	151.049		369.218	1327.06		369.218	176.547		369.218	917.671		369.218	424.409		369.218	357.484		369.218	206.79		369.218	1230.8		369.218	562.677		369.218	645.113		369.218	367.533		369.218	170.408		369.218	806.299		371.469	668		371.469
	369.885	1427.1		369.885	688.463		369.885	153.086		369.717	1330.13		369.717	176.473		369.717	910.046		369.717	428.308		369.717	358.811		369.717	207.759		369.717	1225.57		369.717	572.433		369.717	641.8		369.717	368.087		369.717	170.208		369.717	800.967		371.971	675		371.971
	370.384	1422.86		370.384	707.338		370.384	158.174		370.218	1336.36		370.218	176.954		370.218	905.488		370.218	423.566		370.218	357.17		370.218	208.998		370.218	1221.13		370.218	552.717		370.218	647.904		370.218	360.263		370.218	170.887		370.218	799.563		372.472	653		372.472
	370.883	1428.99		370.883	690.487		370.883	152.294		370.719	1312.46		370.719	178.968		370.719	915.809		370.719	421.355		370.719	363.812		370.719	214.691		370.719	1237.46		370.719	550.966		370.719	649.21		370.719	357.152		370.719	168.318		370.719	801.587		372.975	647		372.975
	371.382	1410.11		371.382	689.632		371.382	151.811		371.218	1324.29		371.218	180.24		371.218	919.991		371.218	415.009		371.218	356.47		371.218	206.318		371.218	1237.63		371.218	555.018		371.218	648.067		371.218	359.031		371.218	171.846		371.218	807.19		373.478	642		373.478
	371.88	1417.23		371.88	700.279		371.88	154.775		371.719	1325.67		371.719	178.194		371.719	920.658		371.719	411.19		371.719	364.144		371.719	207.044		371.719	1238.71		371.719	560.778		371.719	646.948		371.719	365.812		371.719	166.738		371.719	796.294		373.979	641		373.979
	372.379	1438.13		372.379	694.544		372.379	155.809		372.218	1328.29		372.218	182.207		372.218	917.272		372.218	413.864		372.218	360.891		372.218	206.984		372.218	1229.78		372.218	568.056		372.218	642.644		372.218	347.068		372.218	169.767		372.218	793.462		374.482	613		374.482
	372.878	1436.11		372.878	688.874		372.878	153.688		372.719	1324.51		372.719	177.487		372.719	920.192		372.719	404.865		372.719	360.549		372.719	201.456		372.719	1237.83		372.719	545.472		372.719	640.238		372.719	363.027		372.719	171.75		372.719	799.157		374.982	625		374.982
	373.377	1422.29		373.377	688.003		373.377	148.812		373.217	1317.26		373.217	173.478		373.217	912.516		373.217	411.468		373.217	360.805		373.217	209.863		373.217	1232.58		373.217	555.259		373.217	640.017		373.217	358.895		373.217	168.813		373.217	782.334		375.485	631		375.485
	373.875	1438.1		373.875	683.397		373.875	154.492		373.718	1315.32		373.718	176.09		373.718	913.225		373.718	412.049		373.718	360.556		373.718	202.79		373.718	1223.53		373.718	555.014		373.718	641.457		373.718	361.118		373.718	171.812		373.718	780.01		375.986	605		375.986
	374.374	1438.28		374.374	676.938		374.374	153.764		374.217	1306.35		374.217	178.407		374.217	914.995		374.217	403.485		374.217	369.92		374.217	199.869		374.217	1229.12		374.217	546.753		374.217	641.421		374.217	360.999		374.217	164.091		374.217	788.492		376.489	613		376.489
	374.873	1438.84		374.873	661.873		374.873	148.685		374.718	1343.87		374.718	180.288		374.718	914.132		374.718	416.846		374.718	365.95		374.718	200.625		374.718	1228.73		374.718	565.038		374.718	642.641		374.718	361.716		374.718	169.476		374.718	784.523		376.989	614		376.989
	375.371	1446.15		375.371	654.068		375.371	148.671		375.216	1308.84		375.216	179.901		375.216	909.821		375.216	410.895		375.216	363.132		375.216	196.619		375.216	1239.63		375.216	562.554		375.216	637.671		375.216	357.672		375.216	168.339		375.216	772.32		377.492	604		377.492
	375.87	1429.83		375.87	653.716		375.87	152.956		375.717	1326		375.717	174.394		375.717	912.365		375.717	410.748		375.717	364.39		375.717	200.381		375.717	1238.44		375.717	546.773		375.717	646.213		375.717	357.459		375.717	169.751		375.717	778.891		377.992	617		377.992
	376.369	1452.6		376.369	665.976		376.369	154.163		376.216	1324.95		376.216	175.832		376.216	908.167		376.216	410.211		376.216	359.53		376.216	203.519		376.216	1226.6		376.216	552.523		376.216	636.668		376.216	359.031		376.216	165.37		376.216	776.289		378.495	597		378.495
	376.867	1441.2		376.867	657.844		376.867	155.33		376.716	1330.27		376.716	176.71		376.716	908.266		376.716	408.849		376.716	362.425		376.716	200.266		376.716	1243.8		376.716	557.968		376.716	634.817		376.716	360.203		376.716	166.094		376.716	772.645		378.996	581		378.996
	377.366	1464.98		377.366	649.13		377.366	155.814		377.215	1323.89		377.215	175.973		377.215	912.929		377.215	404.199		377.215	362.931		377.215	197.89		377.215	1243.61		377.215	552.034		377.215	632.743		377.215	361.174		377.215	171.003		377.215	770.731		379.498	591		379.498
	377.864	1459.16		377.864	641.66		377.864	152.565		377.715	1316.33		377.715	179.784		377.715	912.857		377.715	407.049		377.715	358.973		377.715	203.131		377.715	1242.5		377.715	553.224		377.715	634.516		377.715	358.409		377.715	167.363		377.715	770.854		379.999	592		379.999
	378.363	1467.41		378.363	659.816		378.363	151.83		378.214	1305.44		378.214	179.024		378.214	914.251		378.214	412.142		378.214	359.005		378.214	201.209		378.214	1240.76		378.214	556.844		378.214	630.328		378.214	358.038		378.214	168.847		378.214	782.94		380.501	594		380.501
	378.861	1478.9		378.861	640.995		378.861	156.083		378.714	1313.37		378.714	181.09		378.714	909.843		378.714	411.729		378.714	361.048		378.714	198.46		378.714	1235.66		378.714	553.428		378.714	637.379		378.714	356.482		378.714	171.864		378.714	777.81		381.001	589		381.001
	379.359	1455.38		379.359	642.646		379.359	151.26		379.213	1315.74		379.213	177.434		379.213	919.7		379.213	411.386		379.213	361.606		379.213	200.529		379.213	1243.05		379.213	553.636		379.213	640.02		379.213	358.152		379.213	169.856		379.213	784.316		381.504	585		381.504
	379.858	1457		379.858	644.788		379.858	156.927		379.713	1316.46		379.713	176.175		379.713	914.332		379.713	417.676		379.713	361.599		379.713	200.426		379.713	1243.62		379.713	557.763		379.713	637.96		379.713	360.391		379.713	169.513		379.713	773.494		382.004	585		382.004
	380.356	1470.02		380.356	622.627		380.356	156.462		380.212	1316.5		380.212	180.065		380.212	918.363		380.212	420.295		380.212	358.058		380.212	198.858		380.212	1234.93		380.212	552.751		380.212	640.716		380.212	356.32		380.212	166.21		380.212	783.239		382.507	586		382.507
	380.855	1473.1		380.855	622.703		380.855	155.218		380.712	1315.9		380.712	176.045		380.712	916.998		380.712	417.053		380.712	363.807		380.712	197.396		380.712	1240.77		380.712	561.472		380.712	650.021		380.712	355.129		380.712	168.731		380.712	786.924		383.007	597		383.007
	381.353	1483.64		381.353	626.831		381.353	156.556		381.21	1318.48		381.21	175.566		381.21	914.824		381.21	415.728		381.21	364.974		381.21	198.711		381.21	1226.73		381.21	566.191		381.21	650.584		381.21	355.419		381.21	170.253		381.21	775.804		383.509	585		383.509
	381.851	1493.32		381.851	629.481		381.851	156.107		381.711	1319.5		381.711	173.992		381.711	923.709		381.711	419.801		381.711	360.664		381.711	201.75		381.711	1232.35		381.711	560.966		381.711	645.328		381.711	354.046		381.711	168.031		381.711	766.3		384.009	582		384.009
	382.349	1505.83		382.349	632.376		382.349	150.149		382.209	1320.06		382.209	176.641		382.209	916.504		382.209	420.676		382.209	362.216		382.209	201.954		382.209	1234.82		382.209	573.127		382.209	642.771		382.209	351.903		382.209	170.993		382.209	766.291		384.512	582		384.512
	382.848	1490.65		382.848	623.185		382.848	152.904		382.707	1303.01		382.707	175.59		382.707	922.126		382.707	433.467		382.707	351.975		382.707	201.245		382.707	1244.31		382.707	578.333		382.707	636.439		382.707	356.173		382.707	169.697		382.707	774.697		385.012	581		385.012
	383.344	1481.89		383.344	621.862		383.344	151.102		383.207	1307.09		383.207	173.765		383.207	924.535		383.207	428.761		383.207	359.086		383.207	203.202		383.207	1241.34		383.207	571.084		383.207	633.719		383.207	365.217		383.207	171.335		383.207	781.057		385.514	575		385.514
	383.842	1496.57		383.842	626.39		383.842	155.278		383.706	1325.26		383.706	174.946		383.706	918.482		383.706	435.191		383.706	362.91		383.706	201.83		383.706	1236.24		383.706	562.017		383.706	645.512		383.706	360.685		383.706	168.083		383.706	780.975		386.014	583		386.014
	384.34	1501.88		384.34	629.167		384.34	156.247		384.206	1305.65		384.206	177.029		384.206	926.945		384.206	436.191		384.206	362.676		384.206	204.422		384.206	1245.2		384.206	566.425		384.206	642.684		384.206	357.633		384.206	167.863		384.206	775.395		386.514	579		386.514
	384.838	1499.84		384.838	631.869		384.838	156.498		384.704	1333.36		384.704	174.76		384.704	929.72		384.704	440.008		384.704	360.48		384.704	202.694		384.704	1254.8		384.704	567.04		384.704	648.648		384.704	362.394		384.704	171.135		384.704	768.276		387.016	581		387.016
	385.336	1518.48		385.336	623.704		385.336	157.029		385.202	1323.44		385.202	177.372		385.202	935.282		385.202	439.311		385.202	358.892		385.202	204.28		385.202	1236.99		385.202	559.933		385.202	649.818		385.202	360.478		385.202	168.153		385.202	773.41		387.516	580		387.516
	385.834	1509.78		385.834	626.777		385.834	152.372		385.702	1320.3		385.702	174.148		385.702	933.902		385.702	437.258		385.702	365.926		385.702	209.806		385.702	1232.52		385.702	552.915		385.702	634.369		385.702	355.12		385.702	172.849		385.702	767.404		388.019	575		388.019
	386.332	1521.68		386.332	625.058		386.332	151.584		386.2	1326.54		386.2	175.11		386.2	929.873		386.2	437.937		386.2	363.963		386.2	212.319		386.2	1231.68		386.2	564.32		386.2	640.251		386.2	357.034		386.2	165.594		386.2	774.293		388.519	571		388.519
	386.83	1522.89		386.83	626.685		386.83	157.462		386.7	1317.01		386.7	172.634		386.7	922.192		386.7	441.117		386.7	360.396		386.7	212.021		386.7	1227.27		386.7	562.19		386.7	644.728		386.7	366.671		386.7	163.614		386.7	782.733		389.021	575		389.021
	387.326	1517.27		387.326	633.448		387.326	159.108		387.198	1328.69		387.198	172.184		387.198	918.844		387.198	444.399		387.198	364.73		387.198	213.344		387.198	1236.43		387.198	562.449		387.198	644.457		387.198	354.886		387.198	166.534		387.198	784.927		389.521	579		389.521
	387.824	1529.8		387.824	652.659		387.824	157.482		387.696	1321.64		387.696	175.397		387.696	923.735		387.696	432.937		387.696	359.736		387.696	215.497		387.696	1240.1		387.696	564.745		387.696	644.515		387.696	363.163		387.696	163.964		387.696	779.759		390.02	585		390.02
	388.322	1557.97		388.322	647.58		388.322	155.673		388.196	1306.11		388.196	173.63		388.196	912.852		388.196	437.53		388.196	359.457		388.196	214.128		388.196	1231.76		388.196	566.044		388.196	646.299		388.196	359.685		388.196	167.369		388.196	780.788		390.522	585		390.522
	388.82	1548.67		388.82	650.149		388.82	153.854		388.694	1307.87		388.694	169.448		388.694	928.282		388.694	441.101		388.694	367.702		388.694	212.798		388.694	1233.29		388.694	565.533		388.694	643.974		388.694	356.579		388.694	167.456		388.694	779.981		391.022	587		391.022
	389.318	1559.27		389.318	656.41		389.318	148.979		389.192	1303.78		389.192	174.425		389.192	927.854		389.192	444.384		389.192	368.836		389.192	212.91		389.192	1231.94		389.192	558.647		389.192	635.329		389.192	360.734		389.192	167.888		389.192	785.665		391.522	592		391.522
	389.816	1568.88		389.816	658.046		389.816	148.574		389.692	1305.72		389.692	177.162		389.692	925.801		389.692	440.101		389.692	367.587		389.692	210.438		389.692	1228.66		389.692	563.734		389.692	637.246		389.692	355.892		389.692	170.767		389.692	791.396		392.024	578		392.024
	390.312	1567.15		390.312	655.408		390.312	153.213		390.19	1313.78		390.19	176.425		390.19	915.738		390.19	436.589		390.19	363.549		390.19	215.421		390.19	1244.36		390.19	565.242		390.19	644.602		390.19	356.363		390.19	171.804		390.19	781.736		392.524	577		392.524
	390.809	1560.93		390.809	649.903		390.809	155.798		390.688	1314.13		390.688	174.179		390.688	912.342		390.688	445.017		390.688	361.044		390.688	214.531		390.688	1239.22		390.688	568.814		390.688	641.385		390.688	354.266		390.688	167.002		390.688	783.465		393.025	588		393.025
	391.307	1564.68		391.307	653.256		391.307	160.123		391.187	1317.2		391.187	175.29		391.187	912.322		391.187	448.078		391.187	360.694		391.187	212.908		391.187	1229.47		391.187	564.74		391.187	643.162		391.187	362.664		391.187	171.375		391.187	780.316		393.525	579		393.525
	391.805	1569.42		391.805	659.325		391.805	155.608		391.685	1319.24		391.685	174.141		391.685	912.277		391.685	447.056		391.685	364.355		391.685	212.813		391.685	1232.12		391.685	561.37		391.685	645.673		391.685	359.806		391.685	168.054		391.685	778.614		394.025	573		394.025
	392.303	1592.55		392.303	653.069		392.303	154.792		392.183	1313.23		392.183	171.784		392.183	924.495		392.183	453.852		392.183	362.767		392.183	211.967		392.183	1243.07		392.183	565.717		392.183	642.019		392.183	355.97		392.183	166.44		392.183	785.476		394.527	579		394.527
	392.798	1618.23		392.798	646.462		392.798	154.441		392.683	1311.15		392.683	172.848		392.683	926.054		392.683	457.573		392.683	353.163		392.683	212.701		392.683	1235.56		392.683	565.955		392.683	633.427		392.683	359.682		392.683	168.212		392.683	779.926		395.026	579		395.026
	393.296	1619.34		393.296	649.788		393.296	153.36		393.18	1316.23		393.18	179.557		393.18	925.241		393.18	461.169		393.18	356.73		393.18	214.824		393.18	1241.32		393.18	573.234		393.18	636.617		393.18	360.043		393.18	165.627		393.18	776.359		395.526	577		395.526
	393.794	1634.69		393.794	653.818		393.794	149.899		393.678	1312.9		393.678	174.868		393.678	926.587		393.678	464.982		393.678	361.326		393.678	222.128		393.678	1238.21		393.678	572.551		393.678	620.105		393.678	354.747		393.678	162.639		393.678	782.809		396.027	569		396.027
	394.291	1624.52		394.291	650.904		394.291	150.658		394.178	1299.53		394.178	176.995		394.178	935.257		394.178	468.459		394.178	365.518		394.178	217.318		394.178	1240.55		394.178	568.023		394.178	633.476		394.178	353.271		394.178	166.622		394.178	786.945		396.527	583		396.527
	394.787	1631.25		394.787	646.517		394.787	153.706		394.675	1304.5		394.675	178.332		394.675	928.378		394.675	474.75		394.675	361.778		394.675	215.542		394.675	1256.9		394.675	556.971		394.675	640.081		394.675	355.564		394.675	166.789		394.675	784.373		397.027	577		397.027
	395.284	1644.63		395.284	659.901		395.284	151.19		395.173	1313.89		395.173	174.816		395.173	921.123		395.173	473.182		395.173	360.483		395.173	216.165		395.173	1247.04		395.173	554.444		395.173	631.945		395.173	355.408		395.173	166.819		395.173	781.685		397.528	581		397.528
	395.782	1643.52		395.782	665.381		395.782	154.801		395.67	1321.75		395.67	175.072		395.67	926.271		395.67	488.899		395.67	364.051		395.67	216.65		395.67	1245.4		395.67	558.22		395.67	638.366		395.67	354.618		395.67	169.188		395.67	779.56		398.028	570		398.028
	396.279	1651.75		396.279	673.345		396.279	159.761		396.17	1318.34		396.17	177.425		396.17	928.313		396.17	494.257		396.17	363.836		396.17	229.588		396.17	1241.6		396.17	558.717		396.17	631.078		396.17	358.388		396.17	168.674		396.17	787.693		398.527	566		398.527
	396.775	1673.26		396.775	687.721		396.775	155.363		396.667	1320.84		396.667	173.534		396.667	939.017		396.667	495.467		396.667	363.321		396.667	232.505		396.667	1246.51		396.667	563.195		396.667	640.417		396.667	356.858		396.667	162.644		396.667	785.651		399.026	571		399.026
	397.272	1691.91		397.272	692.77		397.272	150.737		397.165	1304.8		397.165	174.366		397.165	941.874		397.165	495.424		397.165	362.53		397.165	232.738		397.165	1243.7		397.165	558.208		397.165	645.67		397.165	360.787		397.165	163.019		397.165	790.229		399.528	593		399.528
	397.77	1682.9		397.77	698.774		397.77	153.582		397.664	1304.85		397.664	172.482		397.664	933.268		397.664	490.996		397.664	361.649		397.664	232.93		397.664	1242.73		397.664	557.534		397.664	638.837		397.664	362.929		397.664	166.496		397.664	788.907		400.027	582		400.027
	398.267	1697.35		398.267	709.655		398.267	155.985		398.162	1314.08		398.162	174.06		398.162	939.034		398.162	489.807		398.162	361.818		398.162	234.954		398.162	1239.81		398.162	556.511		398.162	640.543		398.162	362.203		398.162	166.719		398.162	791.417		400.527	570		400.527
	398.762	1700.03		398.762	723.795		398.762	157.235		398.659	1314.34		398.659	177.938		398.659	945.99		398.659	480.747		398.659	362.174		398.659	238.567		398.659	1247.55		398.659	558.355		398.659	636.655		398.659	352.861		398.659	169.771		398.659	798.568		401.028	575		401.028
	399.26	1701.86		399.26	736.309		399.26	156.901		399.156	1320.5		399.156	176.644		399.156	943.758		399.156	467.454		399.156	361.247		399.156	239.572		399.156	1250.71		399.156	555.696		399.156	634.441		399.156	352.386		399.156	165.25		399.156	803.288		401.527	587		401.527
	399.757	1721.47		399.757	753.78		399.757	155.172		399.654	1323.82		399.654	174.886		399.654	935.346		399.654	465.348		399.654	363.921		399.654	244.941		399.654	1240.28		399.654	541.044		399.654	642.59		399.654	355.36		399.654	169.823		399.654	804.146		402.027	591		402.027
	400.252	1734.34		400.252	765.284		400.252	154.063		400.153	1324.32		400.153	177.523		400.153	922.239		400.153	463.182		400.153	367.775		400.153	247.61		400.153	1231.52		400.153	540.336		400.153	637.472		400.153	355.545		400.153	173.368		400.153	795.806		402.526	580		402.526
	400.749	1729.78		400.749	780.916		400.749	156.205		400.65	1313.04		400.65	177.474		400.65	916.01		400.65	453.768		400.65	367.372		400.65	245.455		400.65	1243.01		400.65	550.857		400.65	644.416		400.65	355.099		400.65	169.49		400.65	794.063		403.027	573		403.027
	401.247	1723.17		401.247	788.696		401.247	156.279		401.148	1306.8		401.148	176.778		401.148	917.282		401.148	453.657		401.148	369.033		401.148	246.368		401.148	1240.16		401.148	543.581		401.148	645.908		401.148	359.491		401.148	169.398		401.148	791.788		403.526	583		403.526
	401.742	1735.89		401.742	789.636		401.742	158.005		401.645	1320.51		401.645	171.292		401.645	924.233		401.645	449.782		401.645	368.258		401.645	248.54		401.645	1244.85		401.645	543.734		401.645	642.763		401.645	355.103		401.645	170.464		401.645	786.794		404.025	579		404.025
	402.239	1743.03		402.239	793.813		402.239	157.125		402.144	1312.86		402.144	173.557		402.144	927.13		402.144	437.562		402.144	361.052		402.144	248.661		402.144	1240.47		402.144	543.404		402.144	643.245		402.144	357.189		402.144	172.356		402.144	790.94		404.524	581		404.524
	402.736	1735.38		402.736	790.304		402.736	153.126		402.641	1316.64		402.641	176.52		402.641	923.434		402.641	433.781		402.641	365.428		402.641	240.084		402.641	1250.74		402.641	547.823		402.641	646.22		402.641	355.676		402.641	163.233		402.641	791.411		405.024	581		405.024
	403.231	1743.45		403.231	789.833		403.231	153.397		403.138	1311.86		403.138	175.038		403.138	916.546		403.138	427.285		403.138	365.372		403.138	231.259		403.138	1243.75		403.138	540.66		403.138	641.357		403.138	359.443		403.138	165.648		403.138	792.077		405.525	577		405.525
	403.728	1744.36		403.728	782.482		403.728	153.24		403.635	1301.19		403.635	175.634		403.635	918.931		403.635	426.11		403.635	362.113		403.635	233.36		403.635	1230.94		403.635	545.348		403.635	639.499		403.635	357.891		403.635	169.77		403.635	795.334		406.024	582		406.024
	404.225	1746.8		404.225	778.263		404.225	152.343		404.133	1290.03		404.133	174.212		404.133	917.065		404.133	424.491		404.133	368.386		404.133	227.203		404.133	1239.75		404.133	542.653		404.133	633.989		404.133	352.88		404.133	168.67		404.133	784.494		406.523	572		406.523
	404.72	1746.98		404.72	769.046		404.72	149.435		404.63	1305.73		404.63	175.807		404.63	917.778		404.63	423.502		404.63	373.156		404.63	222.048		404.63	1249.53		404.63	542.476		404.63	645.223		404.63	359.511		404.63	167.721		404.63	792.171		407.022	573		407.022
	405.217	1742.94		405.217	750.158		405.217	150.08		405.129	1302.17		405.129	175.829		405.129	915.58		405.129	423.577		405.129	368.203		405.129	215.061		405.129	1236.68		405.129	543.605		405.129	643.05		405.129	364.751		405.129	166.874		405.129	796.006		407.521	574		407.521
	405.714	1757.18		405.714	739.122		405.714	152.248		405.626	1306.62		405.626	176.75		405.626	921.915		405.626	413.265		405.626	363.818		405.626	212.477		405.626	1231.02		405.626	543.718		405.626	641.204		405.626	359.247		405.626	166.056		405.626	794.007		408.022	573		408.022
	406.209	1758.36		406.209	729.869		406.209	153.871		406.123	1312.56		406.123	176.738		406.123	923.451		406.123	409.094		406.123	364.708		406.123	216.122		406.123	1232.93		406.123	541.523		406.123	639.946		406.123	357.464		406.123	169.877		406.123	788.823		408.521	561		408.521
	406.706	1747.84		406.706	715.198		406.706	156.25		406.62	1314.52		406.62	174.696		406.62	913.172		406.62	408.242		406.62	364.154		406.62	212.825		406.62	1239.71		406.62	532.525		406.62	637.549		406.62	361.71		406.62	167.952		406.62	788.356		409.019	578		409.019
	407.201	1737.98		407.201	690.644		407.201	156.026		407.117	1298.41		407.117	175.066		407.117	905.822		407.117	407.542		407.117	362.643		407.117	212.694		407.117	1236.21		407.117	536.616		407.117	640.183		407.117	362.152		407.117	168.482		407.117	781.357		409.518	581		409.518
	407.698	1757.21		407.698	681.343		407.698	154.744		407.613	1291.31		407.613	178.377		407.613	904.945		407.613	412.551		407.613	358.661		407.613	213.766		407.613	1241.12		407.613	544.244		407.613	643.554		407.613	361.325		407.613	168.119		407.613	778.212		410.017	573		410.017
	408.195	1765.05		408.195	675.668		408.195	147.236		408.112	1294.08		408.112	176.622		408.112	909.705		408.112	406.579		408.112	363.041		408.112	210.608		408.112	1251.66		408.112	534.334		408.112	644.057		408.112	364.649		408.112	171.059		408.112	773.227		410.518	574		410.518
	408.69	1743.91		408.69	653.481		408.69	146.83		408.609	1292.83		408.609	175.821		408.609	915.222		408.609	405.926		408.609	367.198		408.609	208.348		408.609	1242.65		408.609	531.278		408.609	637.659		408.609	360.735		408.609	169.096		408.609	772.821		411.017	576		411.017
	409.186	1739.62		409.186	650.94		409.186	154.462		409.106	1309.63		409.106	174.321		409.106	906.401		409.106	403.267		409.106	371.553		409.106	206.032		409.106	1242.3		409.106	536.604		409.106	640.402		409.106	356.988		409.106	167.932		409.106	784.371		411.515	565		411.515
	409.681	1731.49		409.681	653.791		409.681	154.015		409.603	1311.39		409.603	171.665		409.603	903.881		409.603	403.304		409.603	370.768		409.603	205.759		409.603	1247.85		409.603	537.712		409.603	645.16		409.603	356.896		409.603	166.414		409.603	780.984		412.014	574		412.014
	409.988	1743.77		409.988	652.566		409.988	155.253		410.1	1303.88		410.1	170.93		410.1	905.121		410.1	407.541		410.1	366.562		410.1	201.232		410.1	1248.75		410.1	538.711		410.1	651.919		410.1	353.943		410.1	166.386		410.1	780.232		412.513	567		412.513
	410.487	1719.95		410.487	638.697		410.487	147.33		410.596	1320.76		410.596	174.26		410.596	900.839		410.596	405.94		410.596	362.014		410.596	203.775		410.596	1246.03		410.596	543.117		410.596	645.289		410.596	358.805		410.596	169.31		410.596	780.536		413.012	577		413.012
	410.988	1728.35		410.988	630.772		410.988	153.282		411.093	1322.74		411.093	173.947		411.093	909.627		411.093	394.72		411.093	367.504		411.093	200.386		411.093	1244.58		411.093	542.888		411.093	645.606		411.093	356.292		411.093	169.916		411.093	782.649		413.51	573		413.51
	411.487	1730.34		411.487	650.786		411.487	151.382		411.59	1311.51		411.59	174.15		411.59	911.692		411.59	400.986		411.59	370.897		411.59	199.74		411.59	1253.61		411.59	543.019		411.59	647.964		411.59	355.538		411.59	170.699		411.59	777.558		414.011	565		414.011
	411.985	1754.3		411.985	640.827		411.985	157.288		412.086	1313.49		412.086	174.189		412.086	905.178		412.086	407.542		412.086	367.211		412.086	201.744		412.086	1244.46		412.086	541.465		412.086	642.946		412.086	361.198		412.086	168.479		412.086	785.536		414.509	581		414.509
	412.484	1743.03		412.484	656.612		412.484	149.32		412.583	1304.91		412.583	177.544		412.583	906.174		412.583	403.391		412.583	374.089		412.583	200.342		412.583	1243.45		412.583	536.136		412.583	641.554		412.583	362.83		412.583	167.728		412.583	784.755		415.008	567		415.008
	412.983	1727.31		412.983	642.826		412.983	157.28		413.082	1303.89		413.082	174.734		413.082	914.037		413.082	404.358		413.082	366.636		413.082	197.482		413.082	1250.9		413.082	543.514		413.082	646.843		413.082	361.115		413.082	166.845		413.082	785.52		415.506	581		415.506
	413.481	1723.31		413.481	635.229		413.481	149.404		413.578	1296.73		413.578	177.313		413.578	909.069		413.578	400.464		413.578	367.126		413.578	196.835		413.578	1252.95		413.578	533.426		413.578	641.942		413.578	361.981		413.578	166.673		413.578	786.922		416.005	569		416.005
	413.98	1731.09		413.98	629.375		413.98	155.401		414.075	1311.11		414.075	177.254		414.075	902.961		414.075	401.192		414.075	374.847		414.075	201.621		414.075	1247.88		414.075	537.964		414.075	646.119		414.075	367.274		414.075	170.546		414.075	783.054		416.503	565		416.503
	414.478	1712.1		414.478	649.175		414.478	155.368		414.571	1317.79		414.571	173.632		414.571	905.277		414.571	401.405		414.571	370.228		414.571	196.517		414.571	1246.23		414.571	551.676		414.571	650.978		414.571	368.24		414.571	170.669		414.571	777.939		417.002	570		417.002
	414.977	1740		414.977	650.921		414.977	153.374		415.068	1312.25		415.068	172.045		415.068	903.497		415.068	402.021		415.068	365.372		415.068	198.373		415.068	1252.62		415.068	539.6		415.068	644.225		415.068	362.448		415.068	171.803		415.068	778.619		417.5	581		417.5
	415.478	1743.39		415.478	629.431		415.478	155.288		415.564	1305.12		415.564	174.198		415.564	906.614		415.564	402.765		415.564	369.968		415.564	198.899		415.564	1265.43		415.564	542.675		415.564	640.89		415.564	360.561		415.564	167.822		415.564	778.8		417.999	573		417.999
	415.976	1734.19		415.976	661.009		415.976	155.502		416.061	1310.78		416.061	171.937		416.061	903.206		416.061	404.456		416.061	369.694		416.061	202.681		416.061	1265.83		416.061	542.22		416.061	649.397		416.061	362.832		416.061	169.947		416.061	777.887		418.497	582		418.497
	416.475	1728.59		416.475	651.315		416.475	153.441		416.557	1325.75		416.557	170.363		416.557	904.747		416.557	406.073		416.557	368.981		416.557	201.825		416.557	1256.37		416.557	538.622		416.557	653.089		416.557	358.838		416.557	169.563		416.557	780.283		418.995	581		418.995
	416.973	1718.29		416.973	639.367		416.973	153.263		417.053	1322.72		417.053	172.645		417.053	909.729		417.053	406.176		417.053	369.478		417.053	200.64		417.053	1247.19		417.053	534.213		417.053	652.269		417.053	360.001		417.053	172.524		417.053	787.834		419.496	577		419.496
	417.471	1734.38		417.471	653.095		417.471	151.45		417.55	1325.23		417.55	174.41		417.55	912.41		417.55	401.719		417.55	364.071		417.55	202.283		417.55	1248.25		417.55	532.323		417.55	643.394		417.55	362.676		417.55	171.03		417.55	779.719		419.994	565		419.994
	417.97	1738.25		417.97	651.472		417.97	151.557		418.046	1317.23		418.046	178.374		418.046	908.464		418.046	400.295		418.046	362.943		418.046	199.538		418.046	1264.59		418.046	537.791		418.046	650.542		418.046	361.66		418.046	170.235		418.046	780.864		420.492	574		420.492
	418.468	1740.93		418.468	637.803		418.468	145.634		418.542	1315.26		418.542	175.7		418.542	913.493		418.542	405.655		418.542	362.76		418.542	199.045		418.542	1261.07		418.542	536.721		418.542	650.798		418.542	366.573		418.542	171.109		418.542	776.371		420.99	574		420.99
	418.967	1725		418.967	640.2		418.967	153.364		419.039	1297.24		419.039	175.766		419.039	909.748		419.039	403.367		419.039	365.903		419.039	201.258		419.039	1267		419.039	539.961		419.039	658.544		419.039	366.077		419.039	170.327		419.039	780.09		421.489	575		421.489
	419.465	1743.4		419.465	649.832		419.465	155.495		419.535	1304.46		419.535	174.985		419.535	900.568		419.535	400.091		419.535	368.839		419.535	199.307		419.535	1275.17		419.535	542.527		419.535	656.821		419.535	362.851		419.535	171.582		419.535	779.493		421.987	582		421.987
	419.963	1753.05		419.963	645.944		419.963	159.263		420.031	1312.97		420.031	171.535		420.031	905.139		420.031	406.318		420.031	366.742		420.031	202.427		420.031	1271.69		420.031	539.821		420.031	653.163		420.031	363.282		420.031	175.489		420.031	783.459		422.485	571		422.485
	420.461	1749.52		420.461	636.364		420.461	153.625		420.527	1319.14		420.527	174.46		420.527	909.491		420.527	404.638		420.527	370.524		420.527	198.606		420.527	1263.38		420.527	537.632		420.527	648.517		420.527	360.738		420.527	170.923		420.527	782.178		422.983	576		422.983
	420.96	1760.1		420.96	661.299		420.96	155.452		421.023	1310.84		421.023	173.027		421.023	908.968		421.023	404.218		421.023	371.802		421.023	199.15		421.023	1259.95		421.023	538.112		421.023	646.335		421.023	363.963		421.023	170.88		421.023	782.225		423.481	581		423.481
	421.458	1748.82		421.458	648.608		421.458	150.067		421.52	1325.25		421.52	175.559		421.52	908.051		421.52	400.618		421.52	362.678		421.52	200.433		421.52	1255.66		421.52	530.621		421.52	650.271		421.52	366.619		421.52	171.777		421.52	782.609		423.979	559		423.979
	421.956	1781.01		421.956	636.884		421.956	159.572		422.016	1309.49		422.016	176.144		422.016	911.283		422.016	403.69		422.016	365.557		422.016	198.907		422.016	1265.86		422.016	534.912		422.016	645.655		422.016	366.332		422.016	170.126		422.016	784.93		424.477	577		424.477
	422.454	1787.45		422.454	650.433		422.454	144.518		422.512	1313.93		422.512	174.86		422.512	906.598		422.512	410.013		422.512	364.792		422.512	194.12		422.512	1269.09		422.512	535.565		422.512	649.414		422.512	365.971		422.512	171.866		422.512	786.115		424.975	587		424.975
	422.952	1774.84		422.952	650.163		422.952	159.281		423.008	1322.45		423.008	173.083		423.008	904.372		423.008	410.596		423.008	365.514		423.008	197.425		423.008	1272.2		423.008	537.1		423.008	648.461		423.008	363.627		423.008	168.533		423.008	782.136		425.473	573		425.473
	423.45	1771.26		423.45	661.627		423.45	157.221		423.504	1317.17		423.504	175.735		423.504	909.363		423.504	410.688		423.504	372.286		423.504	199.175		423.504	1269.51		423.504	536.733		423.504	655.817		423.504	360.661		423.504	169.225		423.504	787.61		425.971	581		425.971
	423.948	1803.34		423.948	657.114		423.948	159.357		424	1325.07		424	176.539		424	916.176		424	419.913		424	371.117		424	200.048		424	1268.76		424	532.012		424	653.129		424	364.204		424	167.689		424	789.478		426.469	577		426.469
	424.446	1805.49		424.446	645.181		424.446	161.339		424.496	1321.93		424.496	177.767		424.496	909.97		424.496	419.246		424.496	367.302		424.496	200.707		424.496	1274.53		424.496	541.886		424.496	655.775		424.496	365.354		424.496	167.186		424.496	788.994		426.967	569		426.967
	424.944	1804.28		424.944	656.087		424.944	157.765		424.992	1321.03		424.992	175.977		424.992	902.905		424.992	416.438		424.992	365.365		424.992	201.282		424.992	1285.3		424.992	547.075		424.992	653.514		424.992	364.722		424.992	171.991		424.992	788.678		427.465	574		427.465
	425.442	1827.7		425.442	663.808		425.442	155.8		425.488	1323.27		425.488	175.97		425.488	919.548		425.488	419.802		425.488	365.724		425.488	203.853		425.488	1277.92		425.488	536.037		425.488	650.748		425.488	360.448		425.488	169.539		425.488	790.263		427.963	597		427.963
	425.94	1829.85		425.94	673.453		425.94	151.634		425.982	1326.32		425.982	173.949		425.982	916.179		425.982	414.93		425.982	365.464		425.982	205.094		425.982	1275.11		425.982	538.652		425.982	649.908		425.982	368.147		425.982	167.068		425.982	793.391		428.461	593		428.461
	426.438	1821.88		426.438	671.884		426.438	156.986		426.477	1316.17		426.477	172.11		426.477	914.856		426.477	411.032		426.477	365.442		426.477	199.811		426.477	1276.73		426.477	550.414		426.477	658.001		426.477	369.555		426.477	173.738		426.477	793.427		428.958	581		428.958
	426.936	1824.59		426.936	670.725		426.936	151.741		426.973	1331.51		426.973	173.995		426.973	908.773		426.973	414.721		426.973	366.72		426.973	197.661		426.973	1277.77		426.973	546.002		426.973	656.975		426.973	362.396		426.973	171.251		426.973	786.679		429.456	586		429.456
	427.434	1856.21		427.434	660.582		427.434	148.214		427.469	1331.87		427.469	176.234		427.469	915.495		427.469	409.875		427.469	368.515		427.469	201.806		427.469	1280.16		427.469	533.856		427.469	650.248		427.469	359.511		427.469	171.844		427.469	784.182		429.954	581		429.954
	427.932	1839.36		427.932	658.336		427.932	159.46		427.965	1331.13		427.965	176.245		427.965	918.469		427.965	408.301		427.965	370.544		427.965	203.467		427.965	1280.59		427.965	534.405		427.965	654.134		427.965	361.674		427.965	174.012		427.965	785.11		430.45	577		430.45
	428.43	1860.71		428.43	666.543		428.43	163.008		428.461	1336.72		428.461	174.949		428.461	907.307		428.461	409.264		428.461	373.195		428.461	201.307		428.461	1268.67		428.461	536.347		428.461	659.935		428.461	362.164		428.461	167.798		428.461	791.021		430.947	592		430.947
	428.928	1876.35		428.928	668.894		428.928	151.726		428.956	1351.44		428.956	176.609		428.956	898.121		428.956	409.958		428.956	375.156		428.956	203.508		428.956	1277.87		428.956	531.636		428.956	662.622		428.956	363.071		428.956	168.277		428.956	786.36		431.445	584		431.445
	429.425	1859.9		429.425	660.901		429.425	159.052		429.452	1340.16		429.452	176.624		429.452	909.28		429.452	413.234		429.452	374.657		429.452	200.761		429.452	1280.25		429.452	531.343		429.452	664.23		429.452	372.398		429.452	171.032		429.452	784.737		431.943	599		431.943
	429.923	1878.85		429.923	640.581		429.923	159.476		429.948	1333.86		429.948	173.689		429.948	911.047		429.948	398.846		429.948	367.941		429.948	198.286		429.948	1275.86		429.948	531.697		429.948	654.568		429.948	369.872		429.948	175.532		429.948	781.143		432.44	579		432.44
	430.421	1861.15		430.421	669.493		430.421	151.829		430.443	1346.7		430.443	172.024		430.443	909.775		430.443	403.307		430.443	370.587		430.443	199.053		430.443	1279.1		430.443	536.75		430.443	650.66		430.443	368.345		430.443	175.82		430.443	786.42		432.938	595		432.938
	430.918	1890.38		430.918	660.286		430.918	155.761		430.937	1341.64		430.937	175.916		430.937	911.875		430.937	407.986		430.937	374.453		430.937	202.855		430.937	1276.44		430.937	537.24		430.937	653.765		430.937	371.198		430.937	177.278		430.937	783.318		433.435	569		433.435
	431.416	1897.49		431.416	669.075		431.416	155.629		431.433	1352.9		431.433	173.764		431.433	917.517		431.433	406.013		431.433	371.386		431.433	201.451		431.433	1281.06		431.433	541.629		431.433	651.933		431.433	368.583		431.433	177.591		431.433	788.268		433.933	584		433.933
	431.912	1906.33		431.912	665.375		431.912	153.9		431.928	1346.07		431.928	175.099		431.928	906.242		431.928	402.973		431.928	369.865		431.928	199.668		431.928	1286.72		431.928	541.865		431.928	655.301		431.928	365.132		431.928	173.892		431.928	795.156		434.43	583		434.43
	432.409	1912.71		432.409	672.643		432.409	157.979		432.424	1351.88		432.424	176.234		432.424	910.479		432.424	404.911		432.424	365.897		432.424	203.981		432.424	1282.29		432.424	539.838		432.424	654.994		432.424	371.863		432.424	171.818		432.424	787.708		434.928	583		434.928
	432.907	1905.51		432.907	682.337		432.907	150.645		432.919	1366.14		432.919	175.66		432.919	915.573		432.919	415.421		432.919	365.21		432.919	204.726		432.919	1267.23		432.919	536.232		432.919	652.261		432.919	373.624		432.919	170.097		432.919	780.548		435.425	587		435.425
	433.404	1936.45		433.404	666.558		433.404	154.151		433.415	1375.43		433.415	174.904		433.415	909.812		433.415	407.93		433.415	367.604		433.415	202.127		433.415	1279.46		433.415	539.233		433.415	651.941		433.415	371.936		433.415	171.589		433.415	793.681		435.921	593		435.921
	433.902	1945.48		433.902	671.064		433.902	159.588		433.908	1366.47		433.908	177.045		433.908	909.352		433.908	412.375		433.908	367.485		433.908	204.51		433.908	1283.24		433.908	537.771		433.908	655.455		433.908	371.226		433.908	173.642		433.908	789.793		436.418	585		436.418
	434.399	1925.95		434.399	669.104		434.399	150.224		434.404	1374.7		434.404	175.054		434.404	919.182		434.404	412.106		434.404	373.121		434.404	205.977		434.404	1279.94		434.404	534.297		434.404	651.139		434.404	376.224		434.404	171.599		434.404	786.689		436.915	589		436.915
	434.897	1925.04		434.897	650.882		434.897	155.763		434.899	1383.43		434.899	172.727		434.899	918.224		434.899	417.871		434.899	370.816		434.899	199.608		434.899	1284.82		434.899	536.446		434.899	646.204		434.899	379.541		434.899	175.564		434.899	783.079		437.413	591		437.413
	435.394	1941.21		435.394	666.015		435.394	154.225		435.394	1368.8		435.394	169.41		435.394	910.933		435.394	413.991		435.394	373.148		435.394	196.12		435.394	1287.06		435.394	531.824		435.394	655.451		435.394	377.917		435.394	173.49		435.394	780.461		437.91	595		437.91
	435.892	1928.45		435.892	662.395		435.892	152.453		435.89	1376.98		435.89	171.349		435.89	910.12		435.89	418.142		435.89	372.56		435.89	201.015		435.89	1290.5		435.89	541.131		435.89	659.274		435.89	380.21		435.89	171.95		435.89	790.919		438.407	593		438.407
	436.387	1967.38		436.387	658.528		436.387	156.172		436.385	1387.08		436.385	173.64		436.385	914.05		436.385	419.751		436.385	362.74		436.385	199.491		436.385	1279.32		436.385	540.29		436.385	651.131		436.385	377.413		436.385	173.199		436.385	795.885		438.904	590		438.904
	436.884	1982.32		436.884	666.165		436.884	158.063		436.878	1398.15		436.878	178.33		436.878	912.093		436.878	426.781		436.878	368.188		436.878	200.443		436.878	1287.46		436.878	544.017		436.878	646.971		436.878	381.655		436.878	172.209		436.878	791.914		439.4	597		439.4
	437.382	1987.81		437.382	656.625		437.382	150.332		437.374	1414.75		437.374	176.837		437.374	921.608		437.374	426.385		437.374	372.92		437.374	202.912		437.374	1278.9		437.374	538.714		437.374	653.808		437.374	378.529		437.374	173.934		437.374	780.283		439.897	618		439.897
	437.879	1999.82		437.879	667.045		437.879	153.543		437.869	1402.25		437.869	179.299		437.869	908.14		437.869	423.172		437.869	372.551		437.869	203.242		437.869	1289.33		437.869	530.578		437.869	656.212		437.869	376.451		437.869	175.425		437.869	794.458		440.394	603		440.394
	438.376	2008.16		438.376	665.683		438.376	157.318		438.364	1395.73		438.364	172.743		438.364	918.441		438.364	432.082		438.364	366.772		438.364	203.758		438.364	1291.53		438.364	529.681		438.364	650.779		438.364	388.045		438.364	172.204		438.364	799.513		440.891	614		440.891
	438.874	2013.64		438.874	651.345		438.874	150.353		438.857	1377.97		438.857	167.875		438.857	927.583		438.857	425.387		438.857	367.51		438.857	204.05		438.857	1289.55		438.857	541.29		438.857	656.874		438.857	383.049		438.857	174.452		438.857	802.238		441.388	613		441.388
	439.369	1999.49		439.369	667.246		439.369	155.661		439.352	1385.28		439.352	170.848		439.352	912.712		439.352	425.377		439.352	375.484		439.352	202.378		439.352	1297.03		439.352	546.779		439.352	659.93		439.352	386.068		439.352	173.758		439.352	793.63		441.885	624		441.885
	439.866	2050.7		439.866	655.867		439.866	148.5		439.848	1393.69		439.848	174.457		439.848	907.308		439.848	427.69		439.848	365.086		439.848	199.041		439.848	1290.69		439.848	544.243		439.848	650.603		439.848	383.363		439.848	173.43		439.848	798.845		442.38	618		442.38
	440.363	2049.11		440.363	659.129		440.363	153.674		440.343	1367.17		440.343	172.389		440.343	919.594		440.343	422.134		440.343	361.738		440.343	204.066		440.343	1293.77		440.343	539.413		440.343	650.001		440.343	392.248		440.343	178.01		440.343	796.352		442.877	627		442.877
	440.86	2052.06		440.86	656.689		440.86	153.416		440.838	1368.29		440.838	176.238		440.838	914.44		440.838	421.163		440.838	371.448		440.838	205.184		440.838	1288.14		440.838	541.532		440.838	655.819		440.838	383.39		440.838	176.45		440.838	798.016		443.374	616		443.374
	441.357	2059.38		441.357	657.729		441.357	153.844		441.331	1345.77		441.331	177.223		441.331	904.045		441.331	421.67		441.331	372.348		441.331	202.956		441.331	1285.41		441.331	536.069		441.331	654.467		441.331	380.37		441.331	176.089		441.331	799.025		443.871	640		443.871
	441.852	2072.88		441.852	658.477		441.852	146.96		441.826	1344.96		441.826	170.392		441.826	914.46		441.826	424.299		441.826	374.109		441.826	201.431		441.826	1286.45		441.826	524.831		441.826	660.486		441.826	378.097		441.826	172.954		441.826	797.069		444.368	627		444.368
	442.35	2079.27		442.35	654.179		442.35	152.231		442.321	1333.72		442.321	170.049		442.321	911.64		442.321	417.101		442.321	374.514		442.321	201.707		442.321	1296		442.321	532.688		442.321	662.243		442.321	373.081		442.321	175.527		442.321	801.797		444.863	645		444.863
	442.847	2061.25		442.847	643.513		442.847	145.552		442.814	1325.2		442.814	173.646		442.814	917.866		442.814	414.753		442.814	370.677		442.814	210.285		442.814	1296.93		442.814	536.148		442.814	667.982		442.814	376.312		442.814	175.661		442.814	808.875		445.36	629		445.36
	443.344	2055.12		443.344	670.693		443.344	150.383		443.309	1324.71		443.309	172.647		443.309	909.267		443.309	408.741		443.309	374.043		443.309	202.445		443.309	1290.61		443.309	536.876		443.309	657.052		443.309	373.926		443.309	173.397		443.309	809.303		445.857	625		445.857
	443.841	2067.62		443.841	675.668		443.841	152.394		443.804	1335.26		443.804	175.242		443.804	913.052		443.804	412.058		443.804	377.587		443.804	196.613		443.804	1290.02		443.804	532.44		443.804	652.162		443.804	373.729		443.804	171.569		443.804	804.526		446.354	632		446.354
	444.335	2071.6		444.335	661.506		444.335	157.867		444.299	1330.73		444.299	174.111		444.299	913.53		444.299	406.788		444.299	376.232		444.299	205.59		444.299	1296.11		444.299	522.295		444.299	654.205		444.299	374.817		444.299	169.061		444.299	797.351		446.849	619		446.849
	444.832	2065.11		444.832	670.944		444.832	148.861		444.791	1328.23		444.791	173.076		444.791	905.224		444.791	404.516		444.791	363.367		444.791	203.405		444.791	1295.58		444.791	532.381		444.791	656.155		444.791	375.544		444.791	167.313		444.791	810.102		447.345	627		447.345
	445.329	2077.93		445.329	675.152		445.329	152.292		445.286	1322.08		445.286	176.721		445.286	903.367		445.286	402.324		445.286	368.999		445.286	202.019		445.286	1291.06		445.286	536.719		445.286	659.252		445.286	369.679		445.286	170.922		445.286	799.653		447.842	619		447.842
	445.826	2074		445.826	674.601		445.826	155.625		445.781	1328.66		445.781	178.029		445.781	903.25		445.781	408.158		445.781	366.036		445.781	201.06		445.781	1294.94		445.781	522.697		445.781	654.757		445.781	370.13		445.781	169.942		445.781	807.928		448.339	604		448.339
	446.321	2057.23		446.321	667.319		446.321	155.436		446.274	1331.26		446.274	178.311		446.274	908.965		446.274	405.545		446.274	372.006		446.274	201.968		446.274	1281.64		446.274	529.206		446.274	668.605		446.274	375.091		446.274	171.14		446.274	794.793		448.834	601		448.834
	446.818	2090.19		446.818	670.435		446.818	148.938		446.769	1320.53		446.769	173.476		446.769	903.327		446.769	403.613		446.769	370.133		446.769	202.321		446.769	1282.67		446.769	542.362		446.769	659.139		446.769	370.117		446.769	169.995		446.769	799.328		449.33	598		449.33
	447.315	2046		447.315	665.322		447.315	146.853		447.263	1327.61		447.263	169.265		447.263	905.234		447.263	407.739		447.263	366.347		447.263	200.512		447.263	1294.69		447.263	538.428		447.263	652.415		447.263	371.92		447.263	173.518		447.263	786.562		449.827	596		449.827
	447.811	2086.27		447.811	664.603		447.811	156.011		447.756	1324.78		447.756	168.355		447.756	899.48		447.756	406.093		447.756	365.353		447.756	204.799		447.756	1275.59		447.756	533.934		447.756	650.803		447.756	370.359		447.756	169.712		447.756	784.976		450.322	597		450.322
	448.306	2087.14		448.306	651.595		448.306	153.144		448.251	1333.16		448.251	177.652		448.251	907.091		448.251	403.226		448.251	378.194		448.251	203.459		448.251	1291.74		448.251	529.733		448.251	659.895		448.251	369.096		448.251	174.216		448.251	793.959		450.818	599		450.818
	448.803	2093.95		448.803	656.724		448.803	150.934		448.745	1336.1		448.745	171.259		448.745	901.602		448.745	399.729		448.745	375.402		448.745	203.497		448.745	1290.16		448.745	529.113		448.745	648.252		448.745	368.923		448.745	171.583		448.745	794.426		451.315	585		451.315
	449.299	2086.21		449.299	643.701		449.299	151.968		449.238	1316.81		449.238	177.286		449.238	906.526		449.238	403.22		449.238	367.931		449.238	203.453		449.238	1292.65		449.238	525.179		449.238	661.06		449.238	371.853		449.238	170.953		449.238	799.23		451.811	594		451.811
	449.794	2101.32		449.794	646.151		449.794	151.526		449.733	1316.14		449.733	172.384		449.733	908.147		449.733	400.516		449.733	369.112		449.733	203.872		449.733	1288.06		449.733	522.325		449.733	656.927		449.733	363.248		449.733	173.58		449.733	791.482		452.306	592		452.306
	450.291	2129.16		450.291	651.662		450.291	156.588		450.227	1317.2		450.227	172.593		450.227	910.03		450.227	402.235		450.227	369.511		450.227	199.445		450.227	1290.71		450.227	521.266		450.227	656.945		450.227	364.203		450.227	169.067		450.227	791.04		452.802	607		452.802
	450.787	2120.21		450.787	651.43		450.787	147.382		450.72	1303.76		450.72	172.4		450.72	904.09		450.72	399.088		450.72	372.253		450.72	202.543		450.72	1284.95		450.72	532.481		450.72	655.879		450.72	363.76		450.72	171.625		450.72	794.916		453.299	597		453.299
	451.284	2133.5		451.284	637.901		451.284	154.205		451.214	1310.33		451.214	172.441		451.214	896.256		451.214	399.186		451.214	375.34		451.214	202.722		451.214	1288.93		451.214	521.07		451.214	653.562		451.214	367.992		451.214	174.181		451.214	799.937		453.793	592		453.793
	451.778	2181.77		451.778	650.425		451.778	155.351		451.709	1305.92		451.709	168.771		451.709	910.066		451.709	398.382		451.709	369.312		451.709	201.363		451.709	1283.24		451.709	516.495		451.709	652.25		451.709	371.791		451.709	169.357		451.709	787.642		454.29	581		454.29
	452.275	2165.52		452.275	646.58		452.275	148.369		452.201	1303.28		452.201	175.613		452.201	903.269		452.201	401.35		452.201	377.308		452.201	203.7		452.201	1305.43		452.201	521.901		452.201	650.008		452.201	365.509		452.201	169.794		452.201	782.603		454.786	589		454.786
	452.771	2167.6		452.771	647.321		452.771	149.83		452.696	1313.02		452.696	170.74		452.696	905.171		452.696	403.688		452.696	372.927		452.696	202.002		452.696	1296.96		452.696	524.905		452.696	643.133		452.696	367.492		452.696	171.195		452.696	787.751		455.28	592		455.28
	453.266	2227.97		453.266	651.096		453.266	153.012		453.188	1293.55		453.188	169.081		453.188	902.117		453.188	401.944		453.188	365.65		453.188	201.423		453.188	1288.42		453.188	524.442		453.188	646.453		453.188	371.083		453.188	171.579		453.188	787.468		455.777	589		455.777
	453.762	2258.1		453.762	638.621		453.762	151.404		453.682	1318.72		453.682	172.586		453.682	893.612		453.682	395.57		453.682	369.226		453.682	199.424		453.682	1283.59		453.682	523.813		453.682	652.845		453.682	365.585		453.682	169.418		453.682	785.872		456.273	576		456.273
	454.259	2236.06		454.259	641.116		454.259	149.94		454.177	1319.84		454.177	171.4		454.177	905.402		454.177	404.317		454.177	363.517		454.177	203.602		454.177	1293.14		454.177	512.122		454.177	657.262		454.177	368.886		454.177	170.498		454.177	784.049		456.767	571		456.767
	454.753	2254.8		454.753	618.789		454.753	144.7		454.669	1307.73		454.669	173.597		454.669	899.32		454.669	409.432		454.669	363.449		454.669	203.127		454.669	1285.72		454.669	523.284		454.669	649.151		454.669	361.582		454.669	171.876		454.669	787.165		457.263	571		457.263
	455.249	2300.3		455.249	638.95		455.249	157.19		455.163	1297.96		455.163	174.336		455.163	898.203		455.163	402.651		455.163	372.402		455.163	197.509		455.163	1282.14		455.163	522.175		455.163	651.132		455.163	365.954		455.163	172.635		455.163	790.507		457.76	579		457.76
	455.744	2310.08		455.744	635.883		455.744	148.539		455.656	1294.22		455.656	171.387		455.656	896.832		455.656	405.958		455.656	369.157		455.656	202.991		455.656	1284.17		455.656	528.019		455.656	650.82		455.656	368.397		455.656	170.48		455.656	787.141		458.254	573		458.254
	456.24	2352.11		456.24	628.614		456.24	148.963		456.15	1311.07		456.15	171.578		456.15	889.948		456.15	399.787		456.15	366.479		456.15	200.085		456.15	1277.99		456.15	523.604		456.15	653.309		456.15	360.208		456.15	171.778		456.15	784.399		458.75	582		458.75
	456.736	2359.38		456.736	625.049		456.736	144.882		456.642	1301.19		456.642	170.957		456.642	897.767		456.642	402.402		456.642	369.653		456.642	206.706		456.642	1268.06		456.642	519.213		456.642	648.809		456.642	362.523		456.642	173.966		456.642	791.309		459.244	567		459.244
	457.231	2378.39		457.231	632.462		457.231	152.515		457.136	1299.42		457.136	172.671		457.136	910.723		457.136	403.968		457.136	359.857		457.136	202.319		457.136	1281.66		457.136	518.318		457.136	657.078		457.136	371.03		457.136	175.678		457.136	784.253		459.74	578		459.74
	457.727	2400.08		457.727	643.434		457.727	150.157		457.63	1311.67		457.63	167.518		457.63	902.174		457.63	398.387		457.63	366.301		457.63	200.383		457.63	1281.71		457.63	520.639		457.63	648.259		457.63	362.187		457.63	169.861		457.63	789.76		460.236	583		460.236
	458.223	2375.63		458.223	618.514		458.223	152.601		458.123	1284.71		458.123	168.356		458.123	900.646		458.123	397.919		458.123	370.264		458.123	202.58		458.123	1282.65		458.123	517.435		458.123	649.969		458.123	364.301		458.123	170.281		458.123	781.653		460.73	553		460.73
	458.717	2401.73		458.717	631.62		458.717	153.244		458.617	1284.91		458.617	172.014		458.617	906.076		458.617	399.231		458.617	370.749		458.617	202.558		458.617	1282.4		458.617	513.83		458.617	648.601		458.617	365.012		458.617	170.468		458.617	778.482		461.226	580		461.226
	459.213	2465.33		459.213	627.822		459.213	153.635		459.109	1280.8		459.109	170.334		459.109	893.35		459.109	405.812		459.109	369.585		459.109	201.105		459.109	1285.57		459.109	523.093		459.109	655.421		459.109	371.578		459.109	172.824		459.109	785.307		461.72	572		461.72
	459.707	2446.8		459.707	635.301		459.707	153.674		459.603	1290.68		459.603	171.731		459.603	902.8		459.603	393.275		459.603	364.852		459.603	197.159		459.603	1291.07		459.603	522.218		459.603	649.549		459.603	374.581		459.603	169.273		459.603	795.759		462.216	569		462.216
	460.203	2494.01		460.203	630.562		460.203	148.201		460.095	1292.8		460.095	169.955		460.095	894.771		460.095	399.308		460.095	372.702		460.095	202.663		460.095	1280.12		460.095	516.62		460.095	644.107		460.095	373.552		460.095	176.297		460.095	780.824		462.712	576		462.712
	460.7	2501.94		460.7	627.571		460.7	154.896		460.589	1299.86		460.589	171.788		460.589	891.497		460.589	405.915		460.589	373.286		460.589	204.883		460.589	1277.98		460.589	518.315		460.589	647.287		460.589	369.363		460.589	167.937		460.589	778.209		463.206	574		463.206
	461.194	2487.35		461.194	621.635		461.194	149.395		461.081	1297.14		461.081	169.435		461.081	902.917		461.081	394.062		461.081	362.392		461.081	203.169		461.081	1289.91		461.081	511.234		461.081	643.315		461.081	361.934		461.081	168.201		461.081	780.53		463.702	583		463.702
	461.69	2507.68		461.69	628.837		461.69	148.398		461.575	1304.96		461.575	169.215		461.575	893.376		461.575	406.924		461.575	365.531		461.575	201.88		461.575	1276.38		461.575	510.004		461.575	645.325		461.575	374.361		461.575	166.987		461.575	783.616		464.196	581		464.196
	462.183	2502.54		462.183	624.827		462.183	155.942		462.067	1289.22		462.067	173.564		462.067	901.516		462.067	409.459		462.067	370.329		462.067	202.634		462.067	1288.88		462.067	509.122		462.067	641.959		462.067	363.218		462.067	166.206		462.067	777.355		464.692	579		464.692
	462.679	2542.27		462.679	621.919		462.679	157.077		462.561	1290.52		462.561	173.522		462.561	897.046		462.561	408.491		462.561	364.331		462.561	199.608		462.561	1292.53		462.561	516.003		462.561	647.312		462.561	369.407		462.561	173.09		462.561	772.235		465.186	577		465.186
	463.173	2527.99		463.173	634.939		463.173	144.913		463.052	1291.47		463.052	172.726		463.052	888.205		463.052	409.594		463.052	363.348		463.052	203.595		463.052	1275.99		463.052	522.992		463.052	648.39		463.052	369.298		463.052	166.659		463.052	779.805		465.681	552		465.681
	463.669	2595.79		463.669	633.43		463.669	142.102		463.546	1298.49		463.546	172.597		463.546	894.363		463.546	414.793		463.546	364.405		463.546	205.932		463.546	1289.59		463.546	517.167		463.546	650.128		463.546	361.277		463.546	170.649		463.546	778.29		466.175	587		466.175
	464.163	2551.44		464.163	634.956		464.163	142.661		464.038	1293.57		464.038	170.136		464.038	900.764		464.038	408.446		464.038	364.037		464.038	201.835		464.038	1274.93		464.038	513.051		464.038	646.067		464.038	370.769		464.038	167.539		464.038	785.046		466.671	589		466.671
	464.659	2576.13		464.659	630.798		464.659	143.91		464.532	1284.71		464.532	170.322		464.532	897.217		464.532	422.981		464.532	372.238		464.532	200.571		464.532	1273		464.532	524.511		464.532	644.613		464.532	367.11		464.532	168.956		464.532	792.436		467.164	567		467.164
	465.155	2549.38		465.155	640.318		465.155	155.515		465.024	1307.03		465.024	172.702		465.024	893.936		465.024	421.06		465.024	364.811		465.024	205.894		465.024	1286.43		465.024	515.232		465.024	653.483		465.024	365.636		465.024	169.727		465.024	797.492		467.66	573		467.66
	465.649	2605.47		465.649	640.051		465.649	148.272		465.517	1302.77		465.517	171.737		465.517	890.982		465.517	420.037		465.517	364.057		465.517	205.277		465.517	1285.88		465.517	502.248		465.517	652.721		465.517	374.129		465.517	169.617		465.517	780.932		468.154	589		468.154
	466.144	2610.65		466.144	648.904		466.144	148.845		466.009	1301.35		466.009	176.163		466.009	914.515		466.009	422.106		466.009	375.966		466.009	211.993		466.009	1287.19		466.009	509.591		466.009	646.316		466.009	369.31		466.009	167.364		466.009	781.472		468.649	585		468.649
	466.638	2654.83		466.638	645.587		466.638	149.639		466.503	1305.11		466.503	172.356		466.503	895.121		466.503	429.431		466.503	368.599		466.503	208.193		466.503	1294.68		466.503	500.938		466.503	637.852		466.503	377.651		466.503	171.5		466.503	785.012		469.143	573		469.143
	467.134	2665.87		467.134	658.105		467.134	151.444		466.994	1331.01		466.994	170.364		466.994	890.97		466.994	442.023		466.994	360.521		466.994	212.318		466.994	1307.19		466.994	508.119		466.994	647.947		466.994	369.637		466.994	171.562		466.994	779.026		469.639	575		469.639
	467.627	2720.74		467.627	655.371		467.627	146.653		467.486	1301.15		467.486	162.041		467.486	903.316		467.486	442.938		467.486	365.361		467.486	207.998		467.486	1287.19		467.486	514.687		467.486	651.232		467.486	377.116		467.486	167.947		467.486	792.641		470.132	583		470.132
	468.123	2736.3		468.123	671.633		468.123	150.379		467.98	1292.58		467.98	168.32		467.98	898.608		467.98	447.316		467.98	372.521		467.98	217.803		467.98	1280.75		467.98	527.722		467.98	642.808		467.98	360.392		467.98	173.241		467.98	792.61		470.628	578		470.628
	468.617	2760.55		468.617	670.153		468.617	151.818		468.471	1296.52		468.471	167.423		468.471	907.102		468.471	453.356		468.471	372.681		468.471	220.14		468.471	1288.32		468.471	514.074		468.471	634.925		468.471	365.679		468.471	171.492		468.471	794.165		471.121	569		471.121
	469.112	2821.66		469.112	678.921		469.112	149.639		468.965	1302.82		468.965	173.768		468.965	897.964		468.965	467.861		468.965	372.96		468.965	216.874		468.965	1303.1		468.965	512.251		468.965	641.48		468.965	374.768		468.965	169.773		468.965	789.621		471.617	593		471.617
	469.606	2863.74		469.606	693.751		469.606	148.673		469.456	1321.21		469.456	169.981		469.456	916.278		469.456	465.161		469.456	366.163		469.456	218.304		469.456	1292.27		469.456	506.645		469.456	648.403		469.456	374.417		469.456	173.478		469.456	794.275		472.11	583		472.11
	470.101	2941.79		470.101	688.92		470.101	144.568		469.948	1321.26		469.948	171.705		469.948	901.417		469.948	465.879		469.948	367.001		469.948	219.804		469.948	1278.7		469.948	510.7		469.948	657.239		469.948	378.609		469.948	164.775		469.948	806.648		472.605	589		472.605
	470.595	3022.43		470.595	696.266		470.595	146.363		470.441	1304.34		470.441	172.453		470.441	901.419		470.441	474.279		470.441	366.909		470.441	223.825		470.441	1283.41		470.441	508.731		470.441	645.266		470.441	373.059		470.441	169.03		470.441	788.738		473.099	590		473.099
	471.088	3087.69		471.088	715.935		471.088	150.703		470.933	1302.66		470.933	170.251		470.933	897.28		470.933	467.32		470.933	363.916		470.933	224.484		470.933	1288.05		470.933	505.918		470.933	641.171		470.933	376.786		470.933	171.421		470.933	799.343		473.594	590		473.594
	471.584	3178.94		471.584	734.636		471.584	147.479		471.426	1308.22		471.426	172.967		471.426	898.355		471.426	464.475		471.426	367.613		471.426	229.954		471.426	1296.57		471.426	511.668		471.426	647.996		471.426	377.685		471.426	172.41		471.426	799.549		474.087	594		474.087
	472.077	3225.31		472.077	747.655		472.077	151.87		471.918	1307.61		471.918	169.439		471.918	900.232		471.918	453.762		471.918	365.44		471.918	230.714		471.918	1285.47		471.918	507.199		471.918	644.077		471.918	373.072		471.918	169.273		471.918	812.975		474.583	585		474.583
	472.573	3262.31		472.573	758.558		472.573	144.769		472.409	1288.09		472.409	173.959		472.409	896.043		472.409	450.303		472.409	360.259		472.409	232.628		472.409	1283.65		472.409	504.61		472.409	648.373		472.409	359.617		472.409	162.977		472.409	815.041		475.076	575		475.076
	473.066	3306.77		473.066	762.49		473.066	156.361		472.902	1306.44		472.902	171.298		472.902	900.703		472.902	447.298		472.902	369.076		472.902	225.37		472.902	1288.47		472.902	509.563		472.902	642.274		472.902	367.605		472.902	166.152		472.902	813.888		475.571	583		475.571
	473.561	3318.41		473.561	752.143		473.561	151.867		473.394	1292.06		473.394	169.264		473.394	903.848		473.394	437.594		473.394	363.411		473.394	219.787		473.394	1286.47		473.394	508.748		473.394	652.992		473.394	367.869		473.394	167.425		473.394	797.717		476.064	588		476.064
	474.055	3286.18		474.055	764.991		474.055	146.4		473.885	1300.25		473.885	171.302		473.885	901.585		473.885	435.928		473.885	359.764		473.885	219.887		473.885	1282.82		473.885	505.842		473.885	642.619		473.885	366.536		473.885	168.189		473.885	807.462		476.558	572		476.558
	474.55	3217.33		474.55	755.596		474.55	148.525		474.378	1286.37		474.378	172.468		474.378	905.387		474.378	425.671		474.378	361.584		474.378	217.273		474.378	1289.61		474.378	506.783		474.378	646.065		474.378	369.907		474.378	166.359		474.378	806.567		477.053	582		477.053
	475.043	3099.6		475.043	739.144		475.043	148.942		474.869	1294.16		474.869	170.733		474.869	907.447		474.869	423.035		474.869	362.987		474.869	219.205		474.869	1301.97		474.869	508.243		474.869	645.157		474.869	365.696		474.869	167.621		474.869	802.707		477.546	575		477.546
	475.536	2951.13		475.536	740.241		475.536	146.201		475.363	1272.09		475.363	170.674		475.363	893.153		475.363	422.747		475.363	361.089		475.363	214.651		475.363	1294.51		475.363	504.902		475.363	655.879		475.363	375.351		475.363	168.814		475.363	798.148		478.041	588		478.041
	476.032	2787.34		476.032	723.37		476.032	156.043		475.854	1272.26		475.854	169.822		475.854	892.492		475.854	416.008		475.854	360.362		475.854	212.516		475.854	1286.6		475.854	514.917		475.854	649.513		475.854	373.274		475.854	169.336		475.854	797.429		478.534	571		478.534
	476.525	2642.33		476.525	713.779		476.525	149.161		476.345	1275.19		476.345	172.846		476.345	898.33		476.345	419.537		476.345	362.32		476.345	207.649		476.345	1282.14		476.345	509.685		476.345	647.464		476.345	370.887		476.345	173.814		476.345	799.951		479.027	581		479.027
	477.02	2464.14		477.02	708.606		477.02	146.291		476.838	1284.2		476.838	168.719		476.838	896.397		476.838	421.155		476.838	363.461		476.838	207.343		476.838	1291.72		476.838	498.153		476.838	645.122		476.838	369.28		476.838	170.006		476.838	807.533		479.522	578		479.522
	477.513	2358.85		477.513	688.674		477.513	148.307		477.329	1283.68		477.329	171.678		477.329	899.152		477.329	422.36		477.329	365.637		477.329	204.595		477.329	1286.48		477.329	508.438		477.329	644.317		477.329	370.154		477.329	167.835		477.329	822.547		480.015	564		480.015
	478.006	2243.69		478.006	697.801		478.006	148.745		477.82	1287.14		477.82	172.013		477.82	888.354		477.82	423.104		477.82	366.823		477.82	208.214		477.82	1283.27		477.82	501.618		477.82	636.893		477.82	374.782		477.82	170.022		477.82	822.59		480.508	578		480.508
	478.501	2101.8		478.501	689.419		478.501	146.183		478.311	1297.5		478.311	169.551		478.311	893.544		478.311	420.583		478.311	360.241		478.311	208.702		478.311	1287.71		478.311	506.957		478.311	642.519		478.311	373.34		478.311	170.535		478.311	821.703		481.003	571		481.003
	478.994	2050.56		478.994	679.187		478.994	147.757		478.804	1287.51		478.804	167.911		478.804	892.948		478.804	419.094		478.804	363.226		478.804	205.408		478.804	1282.72		478.804	502.195		478.804	645.933		478.804	368.098		478.804	166.976		478.804	824.604		481.496	569		481.496
	479.487	1947.32		479.487	675.822		479.487	150.123		479.295	1281.92		479.295	167.659		479.295	889.31		479.295	410.342		479.295	365.05		479.295	210.163		479.295	1283.96		479.295	504.342		479.295	655.131		479.295	370.373		479.295	168.826		479.295	819.685		481.991	577		481.991
	479.982	1904.2		479.982	681.55		479.982	150.909		479.786	1280.03		479.786	171.561		479.786	895.487		479.786	420.348		479.786	366.283		479.786	206.844		479.786	1301.02		479.786	510.684		479.786	644.097		479.786	374.876		479.786	171.504		479.786	826.096		482.484	561		482.484
	480.475	1802.88		480.475	676.856		480.475	148.728		480.279	1286.41		480.279	166.739		480.279	886.556		480.279	422.709		480.279	362.27		480.279	211.419		480.279	1288.04		480.279	501.811		480.279	641.304		480.279	375.141		480.279	170.797		480.279	831.054		482.977	587		482.977
	480.97	1795.99		480.97	656.999		480.97	152.146		480.77	1286.87		480.77	168.356		480.77	882.41		480.77	414.191		480.77	366.231		480.77	213.929		480.77	1284.35		480.77	505.454		480.77	638.824		480.77	368.03		480.77	164.709		480.77	836.804		483.471	577		483.471
	481.463	1731.31		481.463	661.284		481.463	152.151		481.261	1278.07		481.261	165.72		481.261	887.719		481.261	425.06		481.261	365.587		481.261	213.4		481.261	1285.31		481.261	515.443		481.261	644.16		481.261	374.658		481.261	168.2		481.261	821.462		483.964	581		483.964
	481.956	1718.41		481.956	666.914		481.956	150.746		481.752	1297.17		481.752	171.883		481.752	893.693		481.752	422.361		481.752	359.383		481.752	214.068		481.752	1287.39		481.752	505.908		481.752	653.571		481.752	375.239		481.752	175.22		481.752	820.679		484.457	573		484.457
	482.451	1689.95		482.451	667.816		482.451	151.302		482.245	1287.18		482.245	175.388		482.245	881.36		482.245	422.315		482.245	366.875		482.245	212.328		482.245	1297.14		482.245	508.166		482.245	645.034		482.245	373.809		482.245	168.701		482.245	817.924		484.952	594		484.952
	482.944	1642		482.944	683.767		482.944	149.291		482.735	1281.01		482.735	171.814		482.735	889.537		482.735	416.342		482.735	361.781		482.735	212.606		482.735	1283.46		482.735	503.575		482.735	638.179		482.735	372.296		482.735	172.575		482.735	825.407		485.444	589		485.444
	483.437	1611.91		483.437	672.468		483.437	149.841		483.226	1276.69		483.226	170.608		483.226	889.027		483.226	415.464		483.226	365.116		483.226	220.303		483.226	1287.35		483.226	494.131		483.226	651.47		483.226	374.865		483.226	170.885		483.226	815.949		485.937	587		485.937
	483.932	1570.61		483.932	679.886		483.932	146.794		483.717	1268		483.717	169.089		483.717	882.461		483.717	413.609		483.717	369.575		483.717	222.243		483.717	1289.07		483.717	514.656		483.717	653.742		483.717	366.782		483.717	174.592		483.717	821.623		486.43	579		486.43
	484.424	1557.02		484.424	659.863		484.424	154.553		484.21	1258.91		484.21	173.601		484.21	898.605		484.21	412.721		484.21	361.561		484.21	219.042		484.21	1295.08		484.21	504.104		484.21	651.215		484.21	367.22		484.21	176.493		484.21	820.083		486.924	585		486.924
	484.917	1530.28		484.917	676.334		484.917	149.992		484.7	1272.18		484.7	167.544		484.7	885.009		484.7	407.784		484.7	365.547		484.7	216.006		484.7	1295.68		484.7	504.462		484.7	648.911		484.7	363.227		484.7	172.448		484.7	808.387		487.417	589		487.417
	485.41	1508.02		485.41	675.437		485.41	148.812		485.191	1276.39		485.191	167.625		485.191	882.005		485.191	407.759		485.191	362.378		485.191	217.727		485.191	1304.35		485.191	501.096		485.191	650.217		485.191	366.416		485.191	172.333		485.191	809.716		487.91	583		487.91
	485.904	1490.36		485.904	665.619		485.904	148.208		485.682	1267.7		485.682	164.83		485.682	882.155		485.682	411.09		485.682	365.798		485.682	223.606		485.682	1282.45		485.682	499.175		485.682	644.676		485.682	369.925		485.682	165.629		485.682	801.05		488.404	577		488.404
	486.397	1475.15		486.397	681.311		486.397	149.388		486.174	1266.41		486.174	171.626		486.174	886.633		486.174	405.312		486.174	368.982		486.174	215.466		486.174	1295.35		486.174	511.217		486.174	646.851		486.174	368.201		486.174	169.528		486.174	798.151		488.897	579		488.897
	486.89	1451.43		486.89	673.823		486.89	141.901		486.665	1254.71		486.665	168.61		486.665	879.188		486.665	412.647		486.665	362.386		486.665	215.755		486.665	1291.73		486.665	500.139		486.665	644.996		486.665	372.104		486.665	166.479		486.665	802.159		489.389	573		489.389
[truncated: 1,636 more rows]
[truncated: 15 more columns]

## Sheet: Supp Table 4
	Supplementary Table 4: Trace element concentrations of Ca-silicates and micro-inclusions, in ppm.
[truncated: 57 more rows]

[truncated: 6 more sheets: Supp Table 5, Supp Table 6, Supp Table 7, Supp Table 8, Supp Table 9, References]
