# Supplementary material for: Sublithospheric diamond ages and the supercontinent cycle
Source: Nature. 2023 Oct 18;623(7988):752–6. doi: 10.1038/s41586-023-06662-9 (PMC10665200; doi:10.1038/s41586-023-06662-9)
Supplement: Supplementary file 3 — Source Data Fig. 1 [file 41586_2023_6662_MOESM3_ESM.xlsx]

## Sheet: Sheet1
Figure 1a		Sample	sub-sample ID	187Re/188Os	2σ	187Os/188Os	2σ	Reference
		J1	J1 total	832.06	109.289	8.6061	1.12292	this study
		Sample	sub-sample ID	187Re/188Os	2σ	187Os/188Os	2σ	Reference
Figure 1a inset		J1	J1_piece1a	579.953	114.974	6.90906	1.35595	this study
		J1	J1_piece 1b	1135.39	142.77	9.82384	1.22896	this study
Figure 1b		Group	Sample	87Rb/86Sr	2σ	87Sr/86Sr	2σ	Reference
		Group A	RS_122	0.000824155	0.000412077	0.709087	0.000226924	this study
			RS-223_a	0.41686	0.257581	0.711559	0.00042478	this study
			RS-223_c	3.22743	1.38194	0.725932	0.000381383	this study
		Group B	Ju5-52	6.44172e-05	3.22086e-07	0.709958	4.12199e-05	this study
			C4-3	1.10981	0.057008	0.712714	0.000942747	this study
		Group C	Ju5-104	0.5294	0.002647	0.705489	5.61597e-05	this study
			Col4 N-18	0.9009	0.0045045	0.708822	6.56623e-05	this study
			M-1	0.00345861	0.000520461	0.702915	1.8182e-05	this study
			Juina 3-1	0.0022425	1.12125e-05	0.702669	1.8e-05	this study
			Juina 3-2	0.0171419	8.57095e-05	0.702948	0.00034	this study
			RS_222	0.127163	0.0701851	0.703784	0.000112288	this study
			RS-223_b	0.0137911	0.000992615	0.703035	4.52453e-05	this study
		Kankan	KK99_a1	0.036204	0.00112021	0.708352	4.39367e-05	this study
			KK99_a2	0.0721458	0.00550569	0.716882	7.72185e-05	this study
			KK200_a	0.00355938	0.00036041	0.714116	1.94421e-05	this study
			KK200_b	0.000790778	0.000896592	0.714087	2.45048e-05	this study
Figure 1b inset		Sample	La	Ce	Pr	Nd	Sm	Eu	Gd	Tb	Dy	Ho	Er	Tm	Yb	Lu	Reference
		RS-122	30.5409	205.69	170.071	N/A	65.4734	16.9445	<BLK	5.6104	3.3133	<BLK	1	N/A	<BLK	<BLK	This study
		RS-222	25.7717	9.56734	8.08458	8.30824	3.5903	2.51751	<BLK	2.52458	1.46288	1.12907	1	N/A	<BLK	<BLK	This study
		RS-223a	17.7413	41.6197	25.8724	15.2508	7.28516	1.43862	<BLK	1.09339	1.14147	1.00314	1	N/A	0.919013	<BLK	This study
		RS-223c	10.575	19.8867	13.9333	8.8371	6.15881	1.42549	<BLK	1.26302	1.08783	0.928555	1	N/A	1.17696	1.35629	This study
		C4-3	6.73701	0.665542	1.82762	1.38115	1.17214	1.28289	<BLK	0.902218	0.987008	0.901252	1	N/A	0.685927	0.526225	This study
		RS-223b	46.1545	11.1954	12.2022	8.11829	4.01495	1.7868	<BLK	1.19379	1.39771	0.777115	1	N/A	<BLK	<BLK	This study
		M-1	21.091	23.7679	20.3002	17.9042	10.1381	7.61748	5.18321	<BLK	2.33838	1.47703	1	N/A	0.377679	0.250668	This study
		3-1	9.16506	22.4709	11.1449	12.9896	10.3078	8.27247	6.48913	<BLK	2.62993	<BLK	1	N/A	0.519358	<BLK	This study
		3-2	3.17414	5.07332	3.00037	3.43027	2.65894	3.52308	2.72208	<BLK	1.55902	<BLK	1	N/A	0.594404	<BLK	This study
		Ju52	5.81555	3.73437	2.56115	1.83792	1.38754	1.01768	1.20379	1.11915	1.01538	0.944529	1	N/A	0.889503	0.815502	This study
		Ju5-104-2	10.5249	15.7499	15.0312	16.575	9.72232	7.68335	4.74518	2.99211	2.10809	1.37215	1	0.720052	0.60426	0.468899	Thomson et al. 2014
		Col14-NIB	0.766631	0.61308	0.699561	0.696339	0.809021	0.638521	1.0258	1.16513	1.13993	1.04192	1	N/A	0.863848	0.743546	This study
Figure 1c		Sample	238U/204Pb	2σ	206Pb/204Pb	2σ	rho	Reference
		KK99_a1	5.55	0.302521	18.2195	0.104656	-0.0319315	this study
		KK99_a2	17.2867	2.35416	19.4603	0.224272	0.296601	this study
