# Supplementary material for: Sublithospheric diamond ages and the supercontinent cycle
Source: Nature. 2023 Oct 18;623(7988):752–6. doi: 10.1038/s41586-023-06662-9 (PMC10665200; doi:10.1038/s41586-023-06662-9)
Supplement: Supplementary file 4 — Source Data Fig. 3 [file 41586_2023_6662_MOESM4_ESM.xlsx]

## Sheet: Source Data Fig 3
Figure 3 source data - compilation of majorite garnet pressures, using the Thomson et al. 2021 geobarometer. For unreconstructed majorite compositions from the compilation of Walter et al. 2022.
	Location	Sample #	P (GPa) T21	±	Reference
					Low-Cr
	Juina - Collier 4	J1-3	11.385	0.728843	Bulanova et al. (2010)
	Juina - Collier 4	J2-6	8.5867	0.381448	Bulanova et al. (2010)
	Juina - Collier 4	J9-1	12.9186	0.890267	Bulanova et al. (2010)
	Juina - Collier 4	J9-2	13.3719	0.808331	Bulanova et al. (2010)
	Juina - Collier 4	J9-3	12.4193	0.707115	Bulanova et al. (2010)
	Juina - Collier 4	ColN-10	11.3709	0.483964	Burnham et al (2015)
	Juina - Collier 4	ColN-18-2d	11.7822	0.403318	Burnham et al (2015)
	Juina - Collier 4	ColN-18-1d	10.5945	0.652532	Burnham et al (2015)
	Machado	P23	15.1512	0.231481	Burnham et al (2016)
	Jagersfontein	j13b-24	9.01608	0.866459	Capetown (1982), unpubl.
	Jagersfontein	j27b-24	15.1642	0.448722	Capetown (1982), unpubl.
	Monastery	m17a	14.1827	0.277377	Capetown (1982), unpubl.
	Monastery	m6a	13.5732	0.389635	Capetown (1982), unpubl.
	Monastery	m7a	13.2039	0.779064	Capetown (1982), unpubl.
	Monastery	m9a	12.2759	1.14697	Capetown (1982), unpubl.
	Jagersfontein	odd1-24	14.6151	0.204052	Capetown (1982), unpubl.
	Jagersfontein	r3	14.2951	0.592607	Capetown (1982), unpubl.
	Jagersfontein	r4	9.79284	0.625366	Capetown (1982), unpubl.
	DO27	DO27-97 28(4)	9.23991	0.494159	Davies et al. (1999)
	DO27	DO27-97 28(1)	12.6072	0.743381	Davies et al. (1999)
	Bingara	B67	12.1924	0.536603	Davies et al. (2003)
	K14 (Buffalo Hills)	Ash-105A(2)	18.078	1.51658	Davies et al. (2004b)
	K14 (Buffalo Hills)	Ash-105A(1)	17.4412	1.14725	Davies et al. (2004b)
	K14 (Buffalo Hills)	Ash-108B(1)	17.8503	1.1499	Davies et al. (2004b)
	Sao Luiz	BZ20	8.78121	0.251185	Harte & Cayzer (2007)
	Sao Luiz	BZ215C	12.7843	0.627458	Hutchison (1997)
	Sao Luiz	BZ216A1	15.4162	1.24693	Hutchison (1997)
	Sao Luiz	BZ217A	14.8412	0.93856	Hutchison (1997)
	Sao Luiz	BZ218A	15.9317	2.60826	Hutchison (1997)
	Sao Luiz	BZ223A	14.5513	0.913408	Hutchison (1997)
	Sao Luiz	BZ223B	14.5584	0.774651	Hutchison (1997)
	Sao Luiz	GU3B	11.06	0.561792	Hutchison (1997)
	Corrigo Chicora	Juina 5-108a	14.1492	0.565734	Kaminsky et al. (2001)
	Corrigo Chicora	Juina 5-108b	12.0202	0.776218	Kaminsky et al. (2001)
	Corrigo Chicora	Juina 5-108c	13.1619	0.569301	Kaminsky et al. (2001)
	Premier	2	16.0123	1.51668	Korolev et al (2018)
	Premier	3	16.8558	1.54396	Korolev et al (2018)
	Premier	4	14.5827	0.520496	Korolev et al (2018)
	Premier	5	11.7	0.730079	Korolev et al (2018)
	Premier	6	12.3598	0.526634	Korolev et al (2018)
	Premier	8	15.7224	0.549696	Korolev et al (2018)
	Premier	13	13.333	0.631693	Korolev et al (2018)
	Premier	14	11.298	0.370246	Korolev et al (2018)
	Premier	15	11.6362	0.713079	Korolev et al (2018)
	Premier	17	14.6999	0.716168	Korolev et al (2018)
	Premier	21	15.3619	1.21626	Korolev et al (2018)
	Premier	47	12.973	0.425759	Korolev et al (2018)
	Premier	48	13.6509	0.866766	Korolev et al (2018)
	Premier	55	13.8592	1.24937	Korolev et al (2018)
	Premier	59	11.4865	0.741635	Korolev et al (2018)
	Premier	60	11.3189	0.731892	Korolev et al (2018)
	Premier	69	12.6558	0.521444	Korolev et al (2018)
	Brazil	MG25A	8.40167	0.361322	Meyer & Svisero (1975)
	Monastery	a1-23	13.1767	0.636858	Moore & Gurney (1989)
	Monastery	a4-08	14.0566	0.586331	Moore & Gurney (1989)
	Monastery	a2-01	14.2369	0.374762	Moore & Gurney (1989)
	Monastery	a5-13	14.4487	0.511781	Moore & Gurney (1989)
	Monastery	A1-15	13.4132	0.769826	Moore & Gurney (1989)
	Monastery	A4-03	14.2114	0.764455	Moore & Gurney (1985)
	Monastery	A1-20	15.2598	0.384518	Moore & Gurney (1985)
	Monastery	B9-17	13.8183	0.38394	Moore & Gurney (1985)
	Monastery	A1-24	15.2333	0.315412	Moore & Gurney (1985)
	Monastery	S-6	13.7553	0.302184	Moore & Gurney (1985)
	Monastery	A1-04	12.8618	0.869234	Moore et al. (1991)
	Monastery	A1-14	13.4249	0.509542	Moore et al. (1991)
	Monastery	A1-32	12.711	1.31816	Moore et al. (1991)
	Monastery	A2-03	12.4216	0.674458	Moore et al. (1991)
	Monastery	A2-05	11.1666	0.160906	Moore et al. (1991)
	Monastery	A2-06	11.976	0.390768	Moore et al. (1991)
	Monastery	A4-01	13.7167	0.593265	Moore et al. (1991)
	Monastery	A4-02	12.8084	1.06889	Moore et al. (1991)
	Monastery	A4-04	12.5182	0.556481	Moore et al. (1991)
	Monastery	A4-06	13.7106	0.909954	Moore et al. (1991)
	Monastery	A4-07	11.4125	1.06765	Moore et al. (1991)
	Monastery	A4-10	13.4743	0.349646	Moore et al. (1991)
	Monastery	A4-11	14.4943	0.328794	Moore et al. (1991)
	Monastery	A4-12	12.089	0.814976	Moore et al. (1991)
	Monastery	A4-12	12.6157	0.80792	Moore et al. (1991)
	Monastery	A4-14	14.037	0.723792	Moore et al. (1991)
	Monastery	A5-03	8.46995	0.263816	Moore et al. (1991)
	Monastery	A6-01	13.4065	0.489454	Moore et al. (1991)
	Monastery	B10-1	12.4642	0.604353	Moore et al. (1991)
	Monastery	B9-07	14.618	0.437	Moore et al. (1991)
	Monastery	B9-15	14.8482	0.564215	Moore et al. (1991)
	Monastery	B9-23	12.0592	0.287778	Moore et al. (1991)
	Zimbabwe_Karowe	KW 28a	8.20791	0.240749	Motsamai et al (2018)
	Zimbabwe_Karowe	KW 35a	8.42649	0.560156	Motsamai et al (2018)
	Zimbabwe_Karowe	KW 38b	8.92703	0.477595	Motsamai et al (2018)
	Zimbabwe_Karowe	KW 38c	9.12655	0.25579	Motsamai et al (2018)
	Zimbabwe_Karowe	KW 50a(REE)	13.7425	0.3973	Motsamai et al (2018)
	Zimbabwe_Karowe	KW 51a(REE)	8.49523	0.320592	Motsamai et al (2018)
	Zimbabwe_Karowe	KW 57a(REE)	10.346	0.367686	Motsamai et al (2018)
	Zimbabwe_Karowe	KW 57d	10.3207	0.269854	Motsamai et al (2018)
	Zimbabwe_Karowe	KW 58	8.32234	0.462517	Motsamai et al (2018)
	Zimbabwe_Karowe	KW 64c	8.13929	0.372423	Motsamai et al (2018)
	Zimbabwe_Karowe	KW 9a	8.53646	0.447569	Motsamai et al (2018)
	Snap Lake	SL5-6	9.03568	0.333695	Pokhilenko et al. (2001)
	Snap Lake	SL5-86	9.09863	0.372549	Pokhilenko et al. (2004)
	SiberianCraton	HH-11-2	16.4604	0.199738	Shatskii et al (2010)
	SiberianCraton	HH-11-1	19.8556	0.54429	Shatskii et al (2010)
	Yakutia	MT-121	8.54704	0.428609	Shatsky et al. (2015)
	Dachine	D-BS4B-2	9.71509	0.324707	Smith et al. (2016)
	Arkhangelsk	H-5	9.12845	0.364613	Sobolev et al. (1997)
	Arkhangelsk	Po-99	11.8165	0.340101	Sobolev et al. (1997)
	Arkhangelsk	1//18	8.78502	0.286922	Sobolev et al. (1997)
	Dianga pipe	D-51	7.99659	0.475313	Sobolev et al. (1999)
	Komsomolskaya	Km-88/23	12.4124	1.18618	Sobolev et al. (2004)
	Krasnopresenskaya	Kr-119/13	10.5552	0.32377	Sobolev et al. (2004)
	Kankan	KK-12	12.537	0.792055	Stachel et al (2000)
	Kankan	KK-18a	9.45276	0.388247	Stachel et al (2000)
	Kankan	KK-1a	14.1726	0.65661	Stachel et al (2000)
	Kankan	KK-5	18.7822	1.09969	Stachel et al (2000)
	Kankan	KK-61b	11.7273	0.715228	Stachel et al (2000)
	Kankan	KK-61c	11.7644	0.61811	Stachel et al (2000)
	Kankan	KK-81a	16.9443	0.317819	Stachel et al (2000)
	Kankan	KK-97	10.6887	0.660778	Stachel et al (2000)
	Mwadui (Tanzania)	MW52-77	12.3387	0.685021	Stachel et al. (1998)
	Jagersfontein	JF-01	10.0312	1.0617	Tappert et al. (2005b)
	Jagersfontein	JF-09	10.0702	0.642781	Tappert et al. (2005b)
	Jagersfontein	JF-22	15.533	0.39575	Tappert et al. (2005b)
	Jagersfontein	JF-37	9.22912	0.21035	Tappert et al. (2005b)
	Jagersfontein	JF-39	14.9902	0.337402	Tappert et al. (2005b)
	Jagersfontein	JF-42	15.0064	0.428993	Tappert et al. (2005b)
	Jagersfontein	JF-44	13.1846	0.487256	Tappert et al. (2005b)
	Jagersfontein	JF-50	10.0198	0.527225	Tappert et al. (2005b)
	Jagersfontein	JF-55	15.4669	0.331218	Tappert et al. (2005b)
	Jagersfontein	JF-58	12.3184	0.663957	Tappert et al. (2005b)
	Jagersfontein	JF-84	14.3138	0.799901	Tappert et al. (2005b)
	Juina-5	Ju5-46	16.1867	1.22267	Thomson (unpublished)
	Juina-5	Ju5-83	12.1403	0.326942	Thomson et al (2014)
	Juina-5	Ju5-32	16.4836	0.78081	Thomson et al (2014)
	Premier	#6	8.01121	0.389467	Tsai et al (1979)
	Sao Luiz	bz-16	13.0221	0.627398	Wilding (1990)
	Sao Luiz	bz-35-1	13.8398	0.597741	Wilding (1990)
	Sao Luiz	bz10-4	15.0052	0.868899	Wilding (1990)
	Sao Luiz	bz122-5	14.1041	0.318636	Wilding (1990)
	Sao Luiz	bz127-1	13.1266	0.865013	Wilding (1990)
	Sao Luiz	bz129-1	13.555	0.368908	Wilding (1990)
	Sao Luiz	bz15	12.4105	0.510183	Wilding (1990)
	Sao Luiz	bz18-2	14.1702	0.922287	Wilding (1990)
	Sao Luiz	bz19-5	14.596	0.596527	Wilding (1990)
	Sao Luiz	bz21-1	14.5315	0.76152	Wilding (1990)
	Sao Luiz	bz22-1	14.6126	0.799296	Wilding (1990)
	Sao Luiz	bz25-2	13.9378	0.86406	Wilding (1990)
	Sao Luiz	bz27-1	13.2231	0.570516	Wilding (1990)
	Sao Luiz	bz29-4	16.3549	0.363691	Wilding (1990)
	Sao Luiz	bz43-4	14.6706	0.567686	Wilding (1990)
	Sao Luiz	bz45-3	13.3693	0.677523	Wilding (1990)
	Sao Luiz	bz46-2	14.9119	0.663198	Wilding (1990)
	Sao Luiz	bz48-3	13.83	0.413891	Wilding (1990)
	Sao Luiz	bz50-2	14.5519	0.822449	Wilding (1990)
	Sao Luiz	bz7-3	14.8268	0.604043	Wilding (1990)
	Sao Luiz	bz9-2	13.4426	0.693365	Wilding (1990)
	Sao Luiz	9	18.1658	0.911932	Zedgenizov et al (2014)
	Sao Luiz	16	18.1652	0.204919	Zedgenizov et al (2014)
	Sao Luiz	28	19.1667	1.88783	Zedgenizov et al (2014)
	Sao Luiz	34	12.5968	0.502407	Zedgenizov et al (2014)
	Sao Luiz	36	13.8718	0.570469	Zedgenizov et al (2014)
	Sao Luiz	43	13.617	0.359522	Zedgenizov et al (2014)
	Sao Luiz	44	13.8875	0.531571	Zedgenizov et al (2014)
	Sao Luiz	74	13.636	0.330679	Zedgenizov et al (2014)
	Sao Luiz	31_1	21.919	1.19	Zedgenizov et al (2014)
	Sao Luiz	52_1	12.593	0.264937	Zedgenizov et al (2014)
	Sao Luiz	B3	16.8068	0.802811	Zedgenizov et al (2014)
	Sao Luiz	C10	14.7292	0.633452	Zedgenizov et al (2014)
	Sao Luiz	C11	12.0024	0.919116	Zedgenizov et al (2014)
	Sao Luiz	C2	14.5688	1.06993	Zedgenizov et al (2014)
	Sao Luiz	C6	16.6758	0.770522	Zedgenizov et al (2014)
					High-Cr
	K11 (Buffalo Hills)	A209	15.4525	0.340655	Banas et al. (2006)
	Sao Luiz	BZ237C	10.1167	0.559178	Hutchison et al 1997
	Coromandel	5-62(2)	8.41209	0.522187	Kaminsky et al. (2001)
	Shandong	NONAME	9.5875	0.274247	Meyer et al. (1994)
	Monastery	A3-01	10.1184	0.356392	Moore & Gurney (1989)
	Premier	P-50	9.44911	0.439126	Moore & Gurney (1985)
	Zimbabwe_Karowe	KW 31a(REE)	9.91485	0.509478	Motsamai et al (2018)
	Zimbabwe_Karowe	KW 31b	9.95163	0.596068	Motsamai et al (2018)
	Zimbabwe_Karowe	KW 49a(REE)	7.63126	0.804346	Motsamai et al (2018)
	Zimbabwe_Karowe	KW 75(REE)	8.65814	0.367721	Motsamai et al (2018)
	Slave	Sl3-31	11.1834	0.620934	Pokhilenko et al. (2004)
	Slave	Sl3-30	15.152	0.869573	Pokhilenko et al. (2004)
	Kelsey Lake	KLD-145(-2)	9.86616	0.630328	Schulze et al. (2008)
	Kelsey Lake	KLD-145(-1)	9.86616	0.630328	Schulze et al. (2008)
	SiberianCraton	HI-38	10.2276	0.498701	Shatskii et al 2010
	Yakutia	MT-125	9.23455	0.649804	Shatsky et al. (2015)
	Sese K1	K1-58.8 (#8)	8.76081	0.500562	Smith et al. (2009b)
	Yakutia	ao-460	8.90993	0.339673	Sobolev (1977)
	Arkhangelsk	M-2	9.28199	0.359969	Sobolev et al. (1997)
	Yubileinaya	Yum-27	15.242	1.07674	Sobolev et al. (2004)
	Akwatia	G204-206	7.24485	0.21543	Stachel & Harris (1997)
	Akwatia	G303-305	11.0282	0.308056	Stachel & Harris (1997)
	Kankan	KK-26b	7.45053	0.352147	Stachel et al (2000)
	Kankan	KK-28d	8.71483	0.455208	Stachel et al (2000)
	Kankan	KK-70c	10.3971	0.385144	Stachel et al (2000)
	Kankan	KK-78c	9.28896	0.620755	Stachel et al (2000)
	Wawa	CRI-51	11.3687	0.35674	Stachel et al (2006)
	Wawa	CRI-86	11.0176	1.18737	Stachel et al (2006)
	Wawa	CRI-90A	8.96675	0.412901	Stachel et al (2006)
	Jagersfontein	JF-43A	7.01587	0.257339	Tappert et al. (2005a)
	Jagersfontein	JF-43B	10.5818	0.206332	Tappert et al. (2005a)
	Jagersfontein	JF-43B	7.20623	0.209492	Tappert et al. (2005a)
	Jagersfontein	JF-43D	10.9555	0.292335	Tappert et al. (2005a)
	Jagersfontein	W2-1	7.44533	0.534205	Tsai et al 1979
	Premier	#7	9.8179	0.591033	Tsai et al 1979
	Premier	#2	9.72645	0.376501	Tsai et al 1979
	pipe #50	L08	9.61674	0.422133	Wang et al (2000)
	pipe #50	L09	8.06781	0.334684	Wang et al (2000)
	pipe #50	L10	9.74333	0.633538	Wang et al (2000)
	pipe #50	L16	10.9893	0.229987	Wang et al (2000)
	Shengli, China	S02	11.5299	0.406739	Wang et al (2000)
	Shengli, China	S04-2	9.26171	0.323336	Wang et al (2000)
	Shengli, China	S04-3	9.45833	0.31576	Wang et al (2000)
	Shengli, China	S06-1	9.72652	1.04322	Wang et al (2000)
	Shengli, China	S10(1)	10.6104	0.478807	Wang et al (2000)
	Shengli, China	S24(1)	8.78953	0.381747	Wang et al (2000)
	Shengli, China	S30(2)-1	9.70397	0.494716	Wang et al (2000)
	Shengli, China	S5(1)	9.67261	0.614915	Wang et al (2000)
	Shengli, China	Xiyu-1	10.5409	0.452528	Wang et al (2000)
